# Supplementary material for: Antisense oligonucleotide activity in tumour cells is influenced by intracellular LBPA distribution and extracellular vesicle recycling
Source: Commun Biol. 2021 Nov 1;4:1241. doi: 10.1038/s42003-021-02772-0 (PMC8560811; doi:10.1038/s42003-021-02772-0)
Supplement: Supplementary file 4 — Supplementary Data 1 [file 42003_2021_2772_MOESM4_ESM.xlsx]

## Sheet: Sheet1
		Proteomic EV analysis.
PC9 control
	Accession	Description	Sum PEP Score	Coverage [%]	# Peptides	# Unique Peptides
1	Q16787-2	Laminin subunit alpha-3 [OS=Homo sapiens]	586.712	24	73	2
2	Q13885	Tubulin beta-2A chain [OS=Homo sapiens]	377.096	75	29	2
3	P04350	Tubulin beta-4A chain [OS=Homo sapiens]	299.726	66	23	2
4	Q14697-2	Isoform 2 of Neutral alpha-glucosidase AB [OS=Homo sapiens]	294.446	48	39	2
5	O00560-1	Syntenin-1 [OS=Homo sapiens]	269.288	73	17	2
6	Q04828	aldo-keto reductase family 1 member C1 [OS=Homo sapiens]	253.791	75	23	2
7	Q02241-3	Isoform 3 of Kinesin-like protein KIF23 [OS=Homo sapiens]	225.2	49	30	2
8	P13611-2	Isoform V1 of Versican core protein [OS=Homo sapiens]	205.891	12	29	2
9	P68032	Actin, alpha cardiac muscle 1 [OS=Homo sapiens]	202.908	39	18	2
10	P23527	Histone H2B type 1-O [OS=Homo sapiens]	173.32	75	17	2
11	P13746-2	Isoform 2 of HLA class I histocompatibility antigen, A-11 alpha chain [OS=Homo sapiens]	158.216	41	14	2
12	P62136-2	Isoform 2 of Serine/threonine-protein phosphatase PP1-alpha catalytic subunit [OS=Homo sapiens]	131.978	40	13	2
13	P62140	Serine/threonine-protein phosphatase PP1-beta catalytic subunit [OS=Homo sapiens]	131.662	42	13	2
14	P20671	Histone H2A type 1-D [OS=Homo sapiens]	112.801	46	10	2
15	P04908	histone H2A type 1-B/E [OS=Homo sapiens]	109.785	46	10	2
16	P01111	GTPase NRas [OS=Homo sapiens]	84.167	67	10	2
17	P61254	60S ribosomal protein L26 [OS=Homo sapiens]	80.518	54	13	2
18	Q92692-1	Nectin-2 [OS=Homo sapiens]	76.829	22	11	2
19	P31943	Heterogeneous nuclear ribonucleoprotein H [OS=Homo sapiens]	64.21	24	9	2
20	P17096-1	High mobility group protein HMG-I/HMG-Y [OS=Homo sapiens]	53.793	49	5	2
21	O60635	Tetraspanin-1 [OS=Homo sapiens]	52.735	7	2	2
22	O95471	Claudin-7 [OS=Homo sapiens]	46.697	16	2	2
23	P55795	heterogeneous nuclear ribonucleoprotein H2 [OS=Homo sapiens]	46.674	21	8	2
24	Q92930	Ras-related protein Rab-8B [OS=Homo sapiens]	43.918	45	9	2
25	P15529-1	Membrane cofactor protein [OS=Homo sapiens]	40.703	17	8	2
26	Q9HAV0	Guanine nucleotide-binding protein subunit beta-4 [OS=Homo sapiens]	39.841	26	7	2
27	P15529-2	Isoform B of Membrane cofactor protein [OS=Homo sapiens]	36.278	17	8	2
28	Q93096	Protein tyrosine phosphatase type IVA 1 [OS=Homo sapiens]	34.183	32	5	2
29	P20339	Ras-related protein Rab-5A [OS=Homo sapiens]	33.411	28	5	2
30	P61020	Ras-related protein Rab-5B [OS=Homo sapiens]	31.849	27	5	2
31	Q86XR7-2	Isoform 2 of TIR domain-containing adapter molecule 2 [OS=Homo sapiens]	28.56	7	2	2
32	P52926-1	high mobility group protein HMGI-C [OS=Homo sapiens]	23.622	21	2	2
33	Q5BVD1-3	Isoform 3 of TPA-induced transmembrane protein [OS=Homo sapiens]	23.543	10	2	2
34	Q9NRR3	CDC42 small effector protein 2 [OS=Homo sapiens]	23.286	67	2	2
35	O00629	Importin subunit alpha-3 [OS=Homo sapiens]	22.384	12	3	2
36	E9PAV3	Nascent polypeptide-associated complex subunit alpha, muscle-specific form [OS=Homo sapiens]	21.945	1	2	2
37	Q9NZI8	Insulin-like growth factor 2 mRNA-binding protein 1 [OS=Homo sapiens]	20.707	7	3	2
38	P46531	Neurogenic locus notch homolog protein 1 [OS=Homo sapiens]	20.263	3	5	2
39	P02042	Hemoglobin subunit delta [OS=Homo sapiens]	20.131	13	2	2
40	Q92544	Transmembrane 9 superfamily member 4 [OS=Homo sapiens]	18.944	5	2	2
41	Q9UHB9	Signal recognition particle subunit SRP68 [OS=Homo sapiens]	18.488	6	2	2
42	Q9NRX5	Serine incorporator 1 [OS=Homo sapiens]	18.375	5	2	2
43	Q9NVM1	Protein eva-1 homolog B [OS=Homo sapiens]	18.152	10	2	2
44	Q7Z7H5	Transmembrane emp24 domain-containing protein 4 [OS=Homo sapiens]	17.119	16	3	2
45	P63167	Dynein light chain 1, cytoplasmic [OS=Homo sapiens]	17.043	25	2	2
46	P18754-2	Isoform 2 of Regulator of chromosome condensation [OS=Homo sapiens]	16.943	8	2	2
47	Q16851	UTP--glucose-1-phosphate uridylyltransferase [OS=Homo sapiens]	16.829	7	2	2
48	P68036-3	Isoform 3 of Ubiquitin-conjugating enzyme E2 L3 [OS=Homo sapiens]	16.706	15	2	2
49	Q8NCG7	Sn1-specific diacylglycerol lipase beta [OS=Homo sapiens]	16.562	4	2	2
50	Q02952-1	A-kinase anchor protein 12 [OS=Homo sapiens]	16.558	2	2	2
51	P62942	Peptidyl-prolyl cis-trans isomerase FKBP1A [OS=Homo sapiens]	16.272	30	2	2
52	Q8N3R9-1	MAGUK p55 subfamily member 5 [OS=Homo sapiens]	16.158	5	2	2
53	P50570-1	Dynamin-2 [OS=Homo sapiens]	15.799	4	2	2
54	Q6ZUX7	LHFPL tetraspan subfamily member 2 protein [OS=Homo sapiens]	15.73	15	2	2
55	Q9UHI6	Probable ATP-dependent RNA helicase DDX20 [OS=Homo sapiens]	15.635	4	2	2
56	P68402-1	platelet-activating factor acetylhydrolase IB subunit beta [OS=Homo sapiens]	15.538	12	2	2
57	O00244	Copper transport protein ATOX1 [OS=Homo sapiens]	15.332	26	2	2
58	Q99828-2	Isoform 2 of Calcium and integrin-binding protein 1 [OS=Homo sapiens]	15.252	13	2	2
59	P42345	Serine/threonine-protein kinase mTOR [OS=Homo sapiens]	14.948	1	2	2
60	P62079	Tetraspanin-5 [OS=Homo sapiens]	14.831	11	2	2
61	Q96J02	E3 ubiquitin-protein ligase Itchy homolog [OS=Homo sapiens]	14.715	6	4	2
62	Q13724	Mannosyl-oligosaccharide glucosidase [OS=Homo sapiens]	14.595	4	2	2
63	P36955	Pigment epithelium-derived factor [OS=Homo sapiens]	14.594	6	2	2
64	Q9H1X3-3	Isoform 3 of DnaJ homolog subfamily C member 25 [OS=Homo sapiens]	14.352	12	2	2
65	P62861	40S ribosomal protein S30 [OS=Homo sapiens]	14.343	19	2	2
66	Q92536	Y+L amino acid transporter 2 [OS=Homo sapiens]	14.295	6	3	2
67	O75494-1	Serine/arginine-rich splicing factor 10 [OS=Homo sapiens]	14.289	10	2	2
68	Q9UBQ0-2	Isoform 2 of Vacuolar protein sorting-associated protein 29 [OS=Homo sapiens]	14.224	18	2	2
69	O95857	Tetraspanin-13 [OS=Homo sapiens]	14.222	14	2	2
70	Q16647	prostacyclin synthase [OS=Homo sapiens]	14.175	6	2	2
71	P13804-1	Electron transfer flavoprotein subunit alpha, mitochondrial [OS=Homo sapiens]	14.175	9	2	2
72	O94915-1	protein furry homolog-like [OS=Homo sapiens]	13.926	1	2	2
73	O15173-2	Isoform 2 of Membrane-associated progesterone receptor component 2 [OS=Homo sapiens]	13.886	15	4	2
74	Q8ND76	cyclin-Y [OS=Homo sapiens]	13.862	8	2	2
75	Q6UW68	Transmembrane protein 205 [OS=Homo sapiens]	13.826	16	2	2
76	Q6ZRP7	Sulfhydryl oxidase 2 [OS=Homo sapiens]	13.755	4	2	2
77	Q9H3M7	thioredoxin-interacting protein [OS=Homo sapiens]	13.711	7	2	2
78	Q13283	Ras GTPase-activating protein-binding protein 1 [OS=Homo sapiens]	13.486	7	2	2
79	Q9UBB4-1	Ataxin-10 [OS=Homo sapiens]	13.331	6	2	2
80	Q14258	E3 ubiquitin/ISG15 ligase TRIM25 [OS=Homo sapiens]	13.327	4	2	2
81	Q9P035	Very-long-chain (3R)-3-hydroxyacyl-CoA dehydratase 3 [OS=Homo sapiens]	13.263	9	2	2
82	Q13444	Disintegrin and metalloproteinase domain-containing protein 15 [OS=Homo sapiens]	13.258	3	2	2
83	Q9Y3B4	Splicing factor 3B subunit 6 [OS=Homo sapiens]	13.244	21	2	2
84	Q9HCP0-1	Casein kinase I isoform gamma-1 [OS=Homo sapiens]	13.179	9	4	2
85	O95274	Ly6/PLAUR domain-containing protein 3 [OS=Homo sapiens]	13.101	9	2	2
86	P23458	Tyrosine-protein kinase JAK1 [OS=Homo sapiens]	13.023	2	2	2
87	Q6P1M3-1	Lethal(2) giant larvae protein homolog 2 [OS=Homo sapiens]	13.012	3	2	2
88	Q8NHH9	Atlastin-2 [OS=Homo sapiens]	12.91	5	2	2
89	Q9BRX8-1	Redox-regulatory protein FAM213A [OS=Homo sapiens]	12.819	11	2	2
90	Q9BQA1	Methylosome protein 50 [OS=Homo sapiens]	12.744	9	2	2
91	Q96H20-1	Vacuolar-sorting protein SNF8 [OS=Homo sapiens]	12.343	10	2	2
92	P51884	Lumican [OS=Homo sapiens]	12.278	8	2	2
93	Q06210-1	glutamine--fructose-6-phosphate aminotransferase [isomerizing] 1 [OS=Homo sapiens]	12.063	3	2	2
94	Q15773	Myeloid leukemia factor 2 [OS=Homo sapiens]	12.022	11	2	2
95	P18827	syndecan-1 [OS=Homo sapiens]	11.967	10	2	2
96	Q15041	ADP-ribosylation factor-like protein 6-interacting protein 1 [OS=Homo sapiens]	11.922	9	2	2
97	P51571	translocon-associated protein subunit delta [OS=Homo sapiens]	11.903	17	2	2
98	O43194	G-protein coupled receptor 39 [OS=Homo sapiens]	11.653	6	2	2
99	Q7Z6Z7	E3 ubiquitin-protein ligase HUWE1 [OS=Homo sapiens]	11.498	1	2	2
100	Q9H299	SH3 domain-binding glutamic acid-rich-like protein 3 [OS=Homo sapiens]	11.388	31	2	2
101	Q14738-1	Serine/threonine-protein phosphatase 2A 56 kDa regulatory subunit delta isoform [OS=Homo sapiens]	11.26	4	2	2
102	P62857	40S ribosomal protein S28 [OS=Homo sapiens]	11.191	30	2	2
103	O43504	Ragulator complex protein LAMTOR5 [OS=Homo sapiens]	11.143	33	2	2
104	O43286	Beta-1,4-galactosyltransferase 5 [OS=Homo sapiens]	11.092	6	2	2
105	Q8TCT8	Signal peptide peptidase-like 2A [OS=Homo sapiens]	11.055	4	2	2
106	O14786-1	Neuropilin-1 [OS=Homo sapiens]	11.05	3	2	2
107	Q9HAV4	exportin-5 [OS=Homo sapiens]	10.871	2	2	2
108	Q8TCT9-2	Isoform 2 of Minor histocompatibility antigen H13 [OS=Homo sapiens]	10.854	5	2	2
109	Q92817	Envoplakin [OS=Homo sapiens]	10.853	1	2	2
110	P30085	UMP-CMP kinase [OS=Homo sapiens]	10.848	12	2	2
111	Q99729-1	Heterogeneous nuclear ribonucleoprotein A/B [OS=Homo sapiens]	10.838	9	3	2
112	P51511	Matrix metalloproteinase-15 [OS=Homo sapiens]	10.697	6	3	2
113	Q92878-2	Isoform 2 of DNA repair protein RAD50 [OS=Homo sapiens]	10.692	2	2	2
114	Q9NZ01-1	Very-long-chain enoyl-CoA reductase [OS=Homo sapiens]	10.637	6	2	2
115	Q9NRV9	Heme-binding protein 1 [OS=Homo sapiens]	10.607	15	2	2
116	P02748	complement component C9 [OS=Homo sapiens]	10.397	4	2	2
117	P61956	small ubiquitin-related modifier 2 [OS=Homo sapiens]	10.337	23	2	2
118	Q13057-2	Isoform 2 of Bifunctional coenzyme A synthase [OS=Homo sapiens]	10.309	5	2	2
119	P11117	Lysosomal acid phosphatase [OS=Homo sapiens]	10.173	5	2	2
120	Q13362-5	Isoform 5 of Serine/threonine-protein phosphatase 2A 56 kDa regulatory subunit gamma isoform [OS=Homo sapiens]	10.127	5	2	2
121	P02788	Lactotransferrin [OS=Homo sapiens]	9.905	3	2	2
122	Q9H1C7	Cysteine-rich and transmembrane domain-containing protein 1 [OS=Homo sapiens]	9.855	11	2	2
123	P25815	Protein S100-P [OS=Homo sapiens]	9.602	24	2	2
124	O95336	6-phosphogluconolactonase [OS=Homo sapiens]	9.548	9	2	2
125	P53794	sodium/myo-inositol cotransporter [OS=Homo sapiens]	9.468	3	2	2
126	Q9NP72-2	Isoform 2 of Ras-related protein Rab-18 [OS=Homo sapiens]	9.323	9	2	2
127	Q8TEX9-2	Isoform 2 of Importin-4 [OS=Homo sapiens]	9.168	2	2	2
128	O95478	Ribosome biogenesis protein NSA2 homolog [OS=Homo sapiens]	9.154	8	2	2
129	Q7L1Q6-3	Isoform 3 of Basic leucine zipper and W2 domain-containing protein 1 [OS=Homo sapiens]	9.142	7	4	2
130	Q5T9L3-2	Isoform 2 of Protein wntless homolog [OS=Homo sapiens]	9.132	5	2	2
131	P30040-1	Endoplasmic reticulum resident protein 29 [OS=Homo sapiens]	9.098	8	2	2
132	Q96QR8	Transcriptional activator protein Pur-beta [OS=Homo sapiens]	9.072	9	3	2
133	P63165	Small ubiquitin-related modifier 1 [OS=Homo sapiens]	8.912	19	2	2
134	P62875	DNA-directed RNA polymerases I, II, and III subunit RPABC5 [OS=Homo sapiens]	8.824	30	2	2
135	P46063	ATP-dependent DNA helicase Q1 [OS=Homo sapiens]	8.808	3	2	2
136	Q9P1F3	Costars family protein ABRACL [OS=Homo sapiens]	8.748	23	2	2
137	P07477	Trypsin-1 [OS=Homo sapiens]	8.702	11	2	2
138	Q9UL46	proteasome activator complex subunit 2 [OS=Homo sapiens]	8.692	13	2	2
139	P59998-2	Isoform 2 of Actin-related protein 2/3 complex subunit 4 [OS=Homo sapiens]	8.432	3	2	2
140	Q86SJ2	Amphoterin-induced protein 2 [OS=Homo sapiens]	8.36	6	2	2
141	O00443	phosphatidylinositol 4-phosphate 3-kinase C2 domain-containing subunit alpha [OS=Homo sapiens]	8.163	1	2	2
142	O75165	DnaJ homolog subfamily C member 13 [OS=Homo sapiens]	8.146	1	2	2
143	P02654	Apolipoprotein C-I [OS=Homo sapiens]	7.904	13	2	2
144	Q7KZF4	staphylococcal nuclease domain-containing protein 1 [OS=Homo sapiens]	7.894	5	2	2
145	P40616	ADP-ribosylation factor-like protein 1 [OS=Homo sapiens]	7.835	11	2	2
146	P56749	claudin-12 [OS=Homo sapiens]	7.744	9	2	2
147	Q8NBI5-2	Isoform 2 of Solute carrier family 43 member 3 [OS=Homo sapiens]	7.649	4	2	2
148	Q8NEM2	SHC SH2 domain-binding protein 1 [OS=Homo sapiens]	7.586	3	2	2
149	P07199	Major centromere autoantigen B [OS=Homo sapiens]	7.563	4	2	2
150	P63220	40S ribosomal protein S21 [OS=Homo sapiens]	7.559	23	2	2
151	Q14210	Lymphocyte antigen 6D [OS=Homo sapiens]	7.515	11	2	2
152	Q9Y6W3	Calpain-7 [OS=Homo sapiens]	7.309	3	2	2
153	P02545	Prelamin-A/C [OS=Homo sapiens]	7.241	3	2	2
154	O75695	Protein XRP2 [OS=Homo sapiens]	7.236	5	2	2
155	O75882-1	Attractin [OS=Homo sapiens]	7.195	1	2	2
156	Q9BSR8	protein YIPF4 [OS=Homo sapiens]	7.104	7	2	2
157	Q92567	Protein FAM168A [OS=Homo sapiens]	6.922	7	2	2
158	O75223-1	gamma-glutamylcyclotransferase [OS=Homo sapiens]	6.685	11	2	2
159	P49736	DNA replication licensing factor mcm2 [OS=Homo sapiens]	6.339	2	2	2
160	P10643	Complement component C7 [OS=Homo sapiens]	6.334	2	2	2
161	O00214-2	Isoform 2 of Galectin-8 [OS=Homo sapiens]	6.32	6	2	2
162	Q9BXT2	voltage-dependent calcium channel gamma-6 subunit [OS=Homo sapiens]	6.259	7	2	2
163	O14657	Torsin-1B [OS=Homo sapiens]	6.199	6	2	2
164	P49916-1	DNA ligase 3 [OS=Homo sapiens]	6.162	2	2	2
165	P05543	thyroxine-binding globulin [OS=Homo sapiens]	6.037	4	2	2
166	Q9NQ84-2	Isoform 2 of G-protein coupled receptor family C group 5 member C [OS=Homo sapiens]	5.924	4	2	2
167	Q9Y3E7	Charged multivesicular body protein 3 [OS=Homo sapiens]	5.908	8	2	2
168	Q9Y282-3	Isoform 3 of Endoplasmic reticulum-Golgi intermediate compartment protein 3 [OS=Homo sapiens]	5.892	4	2	2
169	P06730-2	Isoform 2 of Eukaryotic translation initiation factor 4E [OS=Homo sapiens]	5.259	6	2	2
170	O95994	Anterior gradient protein 2 homolog [OS=Homo sapiens]	5.104	10	2	2
171	Q15904	V-type proton ATPase subunit S1 [OS=Homo sapiens]	5.018	3	2	2
172	P53680	AP-2 complex subunit sigma [OS=Homo sapiens]	4.761	11	2	2
173	P18583-9	Isoform I of Protein SON [OS=Homo sapiens]	4.519	2	2	2
174	Q969X5	Endoplasmic reticulum-Golgi intermediate compartment protein 1 [OS=Homo sapiens]	4.217	6	2	2
175	Q14008-3	Isoform 3 of Cytoskeleton-associated protein 5 [OS=Homo sapiens]	4.122	1	2	2
176	P60520	Gamma-aminobutyric acid receptor-associated protein-like 2 [OS=Homo sapiens]	3.96	13	2	2
177	P62273-1	40S ribosomal protein S29 [OS=Homo sapiens]	3.852	27	2	2
178	O95445-1	apolipoprotein M [OS=Homo sapiens]	3.817	7	2	2
179	Q6UXI9	Nephronectin [OS=Homo sapiens]	253.001	48	25	3
180	P52895	Aldo-keto reductase family 1 member C2 [OS=Homo sapiens]	211.758	67	19	3
181	Q9BUF5	Tubulin beta-6 chain [OS=Homo sapiens]	134.577	34	14	3
182	P61586	Transforming protein RhoA [OS=Homo sapiens]	116.488	63	12	3
183	P06241-1	Tyrosine-protein kinase Fyn [OS=Homo sapiens]	110.941	44	21	3
184	P01116	GTPase KRas [OS=Homo sapiens]	81.728	60	9	3
185	Q9UNX3	60S ribosomal protein L26-like 1 [OS=Homo sapiens]	81.301	56	14	3
186	P10114	Ras-related protein Rap-2a [OS=Homo sapiens]	66.42	55	8	3
187	P12931-2	Isoform 2 of Proto-oncogene tyrosine-protein kinase Src [OS=Homo sapiens]	63.212	23	12	3
188	P0C0S5	Histone H2A.Z [OS=Homo sapiens]	55.367	31	5	3
189	P09972	Fructose-bisphosphate aldolase C [OS=Homo sapiens]	52.812	21	5	3
190	O43653	prostate stem cell antigen [OS=Homo sapiens]	49.662	23	3	3
191	O60636	tetraspanin-2 [OS=Homo sapiens]	47.746	13	3	3
192	Q9P289	serine/threonine-protein kinase 26 [OS=Homo sapiens]	47.326	20	9	3
193	P00441	Superoxide dismutase [Cu-Zn] [OS=Homo sapiens]	45.642	46	3	3
194	Q09028	Histone-binding protein RBBP4 [OS=Homo sapiens]	43.593	28	7	3
195	P52597	Heterogeneous nuclear ribonucleoprotein F [OS=Homo sapiens]	41.285	17	5	3
196	P42677	40S ribosomal protein S27 [OS=Homo sapiens]	40.96	42	6	3
197	P04080	Cystatin-B [OS=Homo sapiens]	39.179	46	3	3
198	P11216	Glycogen phosphorylase, brain form [OS=Homo sapiens]	37.931	9	6	3
199	P15153	Ras-related C3 botulinum toxin substrate 2 [OS=Homo sapiens]	36.805	36	8	3
200	P43003	Excitatory amino acid transporter 1 [OS=Homo sapiens]	35.293	12	4	3
201	P10620	Microsomal glutathione S-transferase 1 [OS=Homo sapiens]	34.936	17	3	3
202	Q13085-4	Isoform 4 of Acetyl-CoA carboxylase 1 [OS=Homo sapiens]	33.478	3	3	3
203	P14209	CD99 antigen [OS=Homo sapiens]	32.817	15	3	3
204	P62318	small nuclear ribonucleoprotein sm d3 [OS=Homo sapiens]	30.691	32	3	3
205	Q9BSJ8-2	Isoform 2 of Extended synaptotagmin-1 [OS=Homo sapiens]	30.564	5	3	3
206	Q9NP58	ATP-binding cassette sub-family B member 6, mitochondrial [OS=Homo sapiens]	30.409	6	3	3
207	Q9H3Z4	DnaJ homolog subfamily C member 5 [OS=Homo sapiens]	30.172	16	3	3
208	Q9H4G0-2	Isoform 2 of Band 4.1-like protein 1 [OS=Homo sapiens]	29.897	9	5	3
209	O43684	Mitotic checkpoint protein BUB3 [OS=Homo sapiens]	29.342	11	3	3
210	P53801	pituitary tumor-transforming gene 1 protein-interacting protein [OS=Homo sapiens]	28.425	21	3	3
211	Q14166	Tubulin--tyrosine ligase-like protein 12 [OS=Homo sapiens]	27.843	9	3	3
212	Q14512	Fibroblast growth factor-binding protein 1 [OS=Homo sapiens]	27.683	21	3	3
213	P08962	CD63 antigen [OS=Homo sapiens]	27.513	17	3	3
214	P31641	Sodium- and chloride-dependent taurine transporter [OS=Homo sapiens]	27.203	6	3	3
215	P07108-5	Isoform 5 of Acyl-CoA-binding protein [OS=Homo sapiens]	26.759	30	3	3
216	O15126-1	Secretory carrier-associated membrane protein 1 [OS=Homo sapiens]	26.026	18	3	3
217	Q9BTU6	Phosphatidylinositol 4-kinase type 2-alpha [OS=Homo sapiens]	25.917	11	3	3
218	P15260	Interferon gamma receptor 1 [OS=Homo sapiens]	25.852	10	3	3
219	Q9NZH0-2	Isoform 2 of G-protein coupled receptor family C group 5 member B [OS=Homo sapiens]	25.008	6	3	3
220	O75608	Acyl-protein thioesterase 1 [OS=Homo sapiens]	24.098	22	3	3
221	P04004	Vitronectin [OS=Homo sapiens]	23.866	6	3	3
222	P04920-1	Anion exchange protein 2 [OS=Homo sapiens]	22.946	4	3	3
223	O95197-3	Isoform 3 of Reticulon-3 [OS=Homo sapiens]	22.55	14	3	3
224	Q9HD45	Transmembrane 9 superfamily member 3 [OS=Homo sapiens]	22.14	7	3	3
225	P06493	Cyclin-dependent kinase 1 [OS=Homo sapiens]	22.109	19	5	3
226	Q92979	Ribosomal RNA small subunit methyltransferase Nep1 [OS=Homo sapiens]	21.307	19	3	3
227	P10644	cAMP-dependent protein kinase type I-alpha regulatory subunit [OS=Homo sapiens]	21.307	12	3	3
228	Q969W9	Protein TMEPAI [OS=Homo sapiens]	21.063	14	3	3
229	Q99536	Synaptic vesicle membrane protein VAT-1 homolog [OS=Homo sapiens]	20.498	12	3	3
230	P19387	DNA-directed RNA polymerase II subunit RPB3 [OS=Homo sapiens]	20.16	11	3	3
231	P02794	Ferritin heavy chain [OS=Homo sapiens]	20.131	16	3	3
232	Q96KP4	cytosolic non-specific dipeptidase [OS=Homo sapiens]	20.042	10	3	3
233	P15169	Carboxypeptidase N catalytic chain [OS=Homo sapiens]	20.03	7	3	3
234	P00488	Coagulation factor XIII A chain [OS=Homo sapiens]	19.504	5	3	3
235	Q8NBS9-1	Thioredoxin domain-containing protein 5 [OS=Homo sapiens]	19.197	9	3	3
236	P47914	60S ribosomal protein L29 [OS=Homo sapiens]	19.193	15	3	3
237	Q13478	Interleukin-18 receptor 1 [OS=Homo sapiens]	18.68	8	3	3
238	P05546	Heparin cofactor 2 [OS=Homo sapiens]	18.54	5	3	3
239	Q9NV31	U3 small nucleolar ribonucleoprotein protein IMP3 [OS=Homo sapiens]	18.515	18	3	3
240	Q00577	Transcriptional activator protein Pur-alpha [OS=Homo sapiens]	18.395	15	4	3
241	P54727	UV excision repair protein RAD23 homolog B [OS=Homo sapiens]	18.208	9	3	3
242	O00220	Tumor necrosis factor receptor superfamily member 10A [OS=Homo sapiens]	18.128	9	3	3
243	P98172	ephrin-B1 [OS=Homo sapiens]	17.877	12	3	3
244	P05067-1	Amyloid-beta A4 protein [OS=Homo sapiens]	17.84	5	3	3
245	O75509	Tumor necrosis factor receptor superfamily member 21 [OS=Homo sapiens]	17.83	5	3	3
246	Q6UXN9	WD repeat-containing protein 82 [OS=Homo sapiens]	17.503	13	3	3
247	P14314	Glucosidase 2 subunit beta [OS=Homo sapiens]	17.439	9	4	3
248	O14744	Protein arginine N-methyltransferase 5 [OS=Homo sapiens]	17.332	6	3	3
249	P31153	S-adenosylmethionine synthase isoform type-2 [OS=Homo sapiens]	17.2	10	3	3
250	Q8WUW1-2	Isoform 2 of Protein BRICK1 [OS=Homo sapiens]	17.024	31	3	3
251	O75044	SLIT-ROBO Rho GTPase-activating protein 2 [OS=Homo sapiens]	17.006	3	3	3
252	O15145	Actin-related protein 2/3 complex subunit 3 [OS=Homo sapiens]	16.924	20	3	3
253	P35268	60S ribosomal protein L22 [OS=Homo sapiens]	16.804	20	3	3
254	Q9Y295	developmentally-regulated GTP-binding protein 1 [OS=Homo sapiens]	16.346	10	3	3
255	O15260-1	surfeit locus protein 4 [OS=Homo sapiens]	16.325	12	3	3
256	P62495	Eukaryotic peptide chain release factor subunit 1 [OS=Homo sapiens]	16.051	8	3	3
257	Q9Y3E0	vesicle transport protein GOT1B [OS=Homo sapiens]	16.028	19	3	3
258	P00387-3	Isoform 3 of NADH-cytochrome b5 reductase 3 [OS=Homo sapiens]	15.683	18	3	3
259	P02774-3	Isoform 3 of Vitamin D-binding protein [OS=Homo sapiens]	15.68	8	3	3
260	Q86W42	THO complex subunit 6 homolog [OS=Homo sapiens]	15.591	13	3	3
261	P24666-1	Low molecular weight phosphotyrosine protein phosphatase [OS=Homo sapiens]	15.548	20	3	3
262	P51809-2	Isoform 2 of Vesicle-associated membrane protein 7 [OS=Homo sapiens]	15.402	17	3	3
263	P14324	Farnesyl pyrophosphate synthase [OS=Homo sapiens]	15.194	9	3	3
264	P10768	S-formylglutathione hydrolase [OS=Homo sapiens]	15.114	16	3	3
265	Q9Y3A6	Transmembrane emp24 domain-containing protein 5 [OS=Homo sapiens]	15.069	14	3	3
266	P62304	small nuclear ribonucleoprotein E [OS=Homo sapiens]	15.068	29	3	3
267	P45880-1	Isoform 1 of Voltage-dependent anion-selective channel protein 2 [OS=Homo sapiens]	14.96	12	3	3
268	P40937-1	Replication factor C subunit 5 [OS=Homo sapiens]	14.379	13	3	3
269	P78347	General transcription factor II-I [OS=Homo sapiens]	14.352	4	3	3
270	P16949-2	Isoform 2 of Stathmin [OS=Homo sapiens]	14.166	18	3	3
271	Q15021	condensin complex subunit 1 [OS=Homo sapiens]	14.154	3	3	3
272	A8MWD9	Putative small nuclear ribonucleoprotein G-like protein 15 [OS=Homo sapiens]	14.026	26	3	3
273	Q12904-2	Isoform 2 of Aminoacyl tRNA synthase complex-interacting multifunctional protein 1 [OS=Homo sapiens]	13.966	11	3	3
274	Q9BV40	vesicle-associated membrane protein 8 [OS=Homo sapiens]	13.693	33	3	3
275	P61077-3	Isoform 3 of Ubiquitin-conjugating enzyme E2 D3 [OS=Homo sapiens]	13.609	28	3	3
276	Q8IWA0	WD repeat-containing protein 75 [OS=Homo sapiens]	13.536	5	3	3
277	P39748	Flap endonuclease 1 [OS=Homo sapiens]	13.314	10	3	3
278	A6NHR9-1	structural maintenance of chromosomes flexible hinge domain-containing protein 1 [OS=Homo sapiens]	13.27	2	3	3
279	Q08722	Leukocyte surface antigen CD47 [OS=Homo sapiens]	12.98	9	3	3
280	O60487	Myelin protein zero-like protein 2 [OS=Homo sapiens]	12.819	14	3	3
281	P52434	DNA-directed RNA polymerases I, II, and III subunit RPABC3 [OS=Homo sapiens]	12.694	20	3	3
282	P02749	Beta-2-glycoprotein 1 [OS=Homo sapiens]	12.348	7	3	3
283	P00742	Coagulation factor X [OS=Homo sapiens]	11.95	6	3	3
284	O15440	Multidrug resistance-associated protein 5 [OS=Homo sapiens]	11.71	2	3	3
285	Q9H6X2	Anthrax toxin receptor 1 [OS=Homo sapiens]	11.706	5	3	3
286	Q9UHA4	ragulator complex protein LAMTOR3 [OS=Homo sapiens]	11.611	49	3	3
287	Q99584	Protein S100-A13 [OS=Homo sapiens]	11.528	33	3	3
288	Q96DI7-2	Isoform 2 of U5 small nuclear ribonucleoprotein 40 kDa protein [OS=Homo sapiens]	11.502	8	3	3
289	Q14624-1	Inter-alpha-trypsin inhibitor heavy chain H4 [OS=Homo sapiens]	11.473	2	3	3
290	P48449-1	lanosterol synthase [OS=Homo sapiens]	11.345	5	3	3
291	P08648	Integrin alpha-5 [OS=Homo sapiens]	11.045	3	3	3
292	Q9UPY5	Cystine/glutamate transporter [OS=Homo sapiens]	10.833	6	3	3
293	P62306	Small nuclear ribonucleoprotein F [OS=Homo sapiens]	10.699	31	3	3
294	P22352	Glutathione peroxidase 3 [OS=Homo sapiens]	10.623	11	3	3
295	Q06323	Proteasome activator complex subunit 1 [OS=Homo sapiens]	10.619	10	3	3
296	Q9BXJ4-3	Isoform 3 of Complement C1q tumor necrosis factor-related protein 3 [OS=Homo sapiens]	9.373	7	3	3
297	Q9NUM4	Transmembrane protein 106B [OS=Homo sapiens]	8.362	11	3	3
298	P29373	Cellular retinoic acid-binding protein 2 [OS=Homo sapiens]	8.282	18	3	3
299	Q13509	tubulin beta-3 chain [OS=Homo sapiens]	221.807	50	20	4
300	Q99880	Histone H2B type 1-L [OS=Homo sapiens]	179.924	75	17	4
301	P10412	Histone H1.4 [OS=Homo sapiens]	169.4	47	20	4
302	P62937	peptidyl-prolyl cis-trans isomerase A [OS=Homo sapiens]	133.157	65	12	4
303	P60033	CD81 antigen [OS=Homo sapiens]	125.364	28	4	4
304	P84085	ADP-ribosylation factor 5 [OS=Homo sapiens]	86.201	56	10	4
305	Q9H0U4	ras-related protein Rab-1B [OS=Homo sapiens]	84.701	73	12	4
306	P63000-2	Isoform B of Ras-related C3 botulinum toxin substrate 1 [OS=Homo sapiens]	81.741	49	12	4
307	P16989-1	Y-box-binding protein 3 [OS=Homo sapiens]	77.154	25	9	4
308	P18085	ADP-ribosylation factor 4 [OS=Homo sapiens]	74.474	52	9	4
309	P62841	40S ribosomal protein S15 [OS=Homo sapiens]	64.063	41	4	4
310	Q9Y6E0	Serine/threonine-protein kinase 24 [OS=Homo sapiens]	63.812	23	10	4
311	P11234-2	Isoform 2 of Ras-related protein Ral-B [OS=Homo sapiens]	60.5	37	8	4
312	P61006	Ras-related protein Rab-8A [OS=Homo sapiens]	60.329	57	12	4
313	Q15366-2	Isoform 2 of Poly(rC)-binding protein 2 [OS=Homo sapiens]	59.142	31	8	4
314	P11233	Ras-related protein Ral-A [OS=Homo sapiens]	56.967	36	8	4
315	P54760	Ephrin type-B receptor 4 [OS=Homo sapiens]	53.866	8	6	4
316	O95782	AP-2 complex subunit alpha-1 [OS=Homo sapiens]	52.892	12	9	4
317	O75954	tetraspanin-9 [OS=Homo sapiens]	48.439	21	4	4
318	P61769	Beta-2-microglobulin [OS=Homo sapiens]	47.521	38	4	4
319	Q9NUP9	Protein lin-7 homolog C [OS=Homo sapiens]	47.332	36	7	4
320	P60866-2	Isoform 2 of 40S ribosomal protein S20 [OS=Homo sapiens]	47.221	24	4	4
321	P49720	proteasome subunit beta type-3 [OS=Homo sapiens]	46.783	27	4	4
322	P62314	Small nuclear ribonucleoprotein Sm D1 [OS=Homo sapiens]	46.742	37	4	4
323	O14817	Tetraspanin-4 [OS=Homo sapiens]	43.872	24	4	4
324	P19022	Cadherin-2 [OS=Homo sapiens]	41.658	8	4	4
325	Q9UHD1	cysteine and histidine-rich domain-containing protein 1 [OS=Homo sapiens]	37.95	20	4	4
326	Q16643-3	Isoform 3 of Drebrin [OS=Homo sapiens]	37.854	10	4	4
327	Q15836	Vesicle-associated membrane protein 3 [OS=Homo sapiens]	37.852	40	4	4
328	Q6P2E9-1	Enhancer of mRNA-decapping protein 4 [OS=Homo sapiens]	37.527	6	4	4
329	Q14520-1	Hyaluronan-binding protein 2 [OS=Homo sapiens]	37.478	6	4	4
330	Q8NBZ7-2	Isoform 2 of UDP-glucuronic acid decarboxylase 1 [OS=Homo sapiens]	37.421	21	4	4
331	P19784	casein kinase II subunit alpha' [OS=Homo sapiens]	36.961	21	6	4
332	Q16555-1	Dihydropyrimidinase-related protein 2 [OS=Homo sapiens]	33.626	18	7	4
333	Q16531	DNA damage-binding protein 1 [OS=Homo sapiens]	33.592	5	4	4
334	Q15833-3	Isoform 3 of Syntaxin-binding protein 2 [OS=Homo sapiens]	32.839	9	4	4
335	Q15043	Zinc transporter ZIP14 [OS=Homo sapiens]	32.783	11	4	4
336	Q15293	Reticulocalbin-1 [OS=Homo sapiens]	32.533	19	4	4
337	Q658P3-2	Isoform 2 of Metalloreductase STEAP3 [OS=Homo sapiens]	32.112	10	4	4
338	P10599-1	thioredoxin [OS=Homo sapiens]	31.849	41	4	4
339	Q96J84-2	Isoform 2 of Kin of IRRE-like protein 1 [OS=Homo sapiens]	31.7	8	4	4
340	Q9NZZ3	Charged multivesicular body protein 5 [OS=Homo sapiens]	31.519	28	4	4
341	Q13155	aminoacyl tRNA synthase complex-interacting multifunctional protein 2 [OS=Homo sapiens]	31.038	20	4	4
342	P62995	transformer-2 protein homolog beta [OS=Homo sapiens]	30.957	20	6	4
343	P51153	Ras-related protein Rab-13 [OS=Homo sapiens]	30.786	36	7	4
344	P35244	Replication protein A 14 kDa subunit [OS=Homo sapiens]	30.783	51	4	4
345	O15551	Claudin-3 [OS=Homo sapiens]	30.676	23	5	4
346	O43688-2	Isoform 2 of Phospholipid phosphatase 2 [OS=Homo sapiens]	30.663	17	4	4
347	Q9Y678	Coatomer subunit gamma-1 [OS=Homo sapiens]	30.173	6	4	4
348	Q9UN37	Vacuolar protein sorting-associated protein 4A [OS=Homo sapiens]	29.697	17	6	4
349	Q8NBN3-1	Transmembrane protein 87A [OS=Homo sapiens]	29.417	11	4	4
350	Q6NZI2-1	caveolae-associated protein 1 [OS=Homo sapiens]	28.443	11	4	4
351	P24534	Elongation factor 1-beta [OS=Homo sapiens]	28.383	24	4	4
352	Q6PKG0-1	La-related protein 1 [OS=Homo sapiens]	28.189	6	4	4
353	Q14332	Frizzled-2 [OS=Homo sapiens]	28.105	10	7	4
354	P63218	guanine nucleotide-binding protein g(i)/g(s)/g(o) subunit gamma-5 [OS=Homo sapiens]	27.675	66	4	4
355	O15118	Niemann-Pick C1 protein [OS=Homo sapiens]	27.667	6	4	4
356	P19256	Lymphocyte function-associated antigen 3 [OS=Homo sapiens]	27.453	14	4	4
357	P17655-1	Calpain-2 catalytic subunit [OS=Homo sapiens]	27.114	7	4	4
358	Q9NQX7	Integral membrane protein 2C [OS=Homo sapiens]	26.955	24	4	4
359	Q07157	Tight junction protein ZO-1 [OS=Homo sapiens]	26.491	4	4	4
360	P54920	alpha-soluble nsf attachment protein [OS=Homo sapiens]	26.349	16	4	4
361	P17813	Endoglin [OS=Homo sapiens]	26.241	9	4	4
362	P42356	phosphatidylinositol 4-kinase alpha [OS=Homo sapiens]	26.101	2	4	4
363	Q9BXS4	Transmembrane protein 59 [OS=Homo sapiens]	25.875	16	4	4
364	P39656	Dolichyl-diphosphooligosaccharide--protein glycosyltransferase 48 kDa subunit [OS=Homo sapiens]	25.414	13	4	4
365	P12109	Collagen alpha-1(VI) chain [OS=Homo sapiens]	25.304	6	4	4
366	P50443	sulfate transporter [OS=Homo sapiens]	24.986	7	4	4
367	Q9BVK6	Transmembrane emp24 domain-containing protein 9 [OS=Homo sapiens]	24.855	20	5	4
368	Q00796	Sorbitol dehydrogenase [OS=Homo sapiens]	24.833	15	4	4
369	Q8TED0	U3 small nucleolar RNA-associated protein 15 homolog [OS=Homo sapiens]	24.578	13	4	4
370	P33991	DNA replication licensing factor MCM4 [OS=Homo sapiens]	24.085	7	4	4
371	P07339	Cathepsin D [OS=Homo sapiens]	23.867	14	4	4
372	Q7L9L4-2	Isoform 2 of MOB kinase activator 1B [OS=Homo sapiens]	23.716	19	4	4
373	O15143	Actin-related protein 2/3 complex subunit 1B [OS=Homo sapiens]	23.577	14	4	4
374	O43324-1	Eukaryotic translation elongation factor 1 epsilon-1 [OS=Homo sapiens]	23.483	31	4	4
375	Q9BYG3	MKI67 FHA domain-interacting nucleolar phosphoprotein [OS=Homo sapiens]	23.351	16	4	4
376	P36871-2	Isoform 2 of Phosphoglucomutase-1 [OS=Homo sapiens]	22.783	9	4	4
377	Q9UL26	Ras-related protein Rab-22A [OS=Homo sapiens]	22.735	27	4	4
378	P37235	Hippocalcin-like protein 1 [OS=Homo sapiens]	22.681	23	4	4
379	P00491	purine nucleoside phosphorylase [OS=Homo sapiens]	22.627	18	4	4
380	P49591	Serine--tRNA ligase, cytoplasmic [OS=Homo sapiens]	22.57	13	4	4
381	P05198	Eukaryotic translation initiation factor 2 subunit 1 [OS=Homo sapiens]	22.106	14	4	4
382	P13473-3	Isoform LAMP-2C of Lysosome-associated membrane glycoprotein 2 [OS=Homo sapiens]	21.991	9	4	4
383	P48444	Coatomer subunit delta [OS=Homo sapiens]	21.969	9	4	4
384	Q9Y2Q3-2	Isoform 2 of Glutathione S-transferase kappa 1 [OS=Homo sapiens]	21.787	17	4	4
385	Q9UL25	Ras-related protein Rab-21 [OS=Homo sapiens]	21.56	20	4	4
386	P26368	Splicing factor U2AF 65 kDa subunit [OS=Homo sapiens]	21.508	9	4	4
387	Q9UNF0	Protein kinase C and casein kinase substrate in neurons protein 2 [OS=Homo sapiens]	21.466	9	4	4
388	O43776	Asparagine--tRNA ligase, cytoplasmic [OS=Homo sapiens]	21.383	7	4	4
389	P30043	flavin reductase (NADPH) [OS=Homo sapiens]	21.339	23	4	4
390	O00264	Membrane-associated progesterone receptor component 1 [OS=Homo sapiens]	21.33	24	6	4
391	P38606	V-type proton ATPase catalytic subunit A [OS=Homo sapiens]	21.008	10	4	4
392	P09382	Galectin-1 [OS=Homo sapiens]	20.804	33	4	4
393	O00339-1	Matrilin-2 [OS=Homo sapiens]	20.768	5	4	4
394	P25205-2	Isoform 2 of DNA replication licensing factor MCM3 [OS=Homo sapiens]	20.235	6	4	4
395	Q9BRG1	Vacuolar protein-sorting-associated protein 25 [OS=Homo sapiens]	20.19	18	4	4
396	P61970	nuclear transport factor 2 [OS=Homo sapiens]	20.166	46	4	4
397	Q14247-1	Src substrate cortactin [OS=Homo sapiens]	20.09	8	4	4
398	Q13555-6	Isoform 6 of Calcium/calmodulin-dependent protein kinase type II subunit gamma [OS=Homo sapiens]	19.908	10	4	4
399	Q9UQB8	Brain-specific angiogenesis inhibitor 1-associated protein 2 [OS=Homo sapiens]	19.907	8	4	4
400	Q8NE71-1	ATP-binding cassette sub-family F member 1 [OS=Homo sapiens]	19.876	6	4	4
401	Q96PK6-1	RNA-binding protein 14 [OS=Homo sapiens]	19.819	7	4	4
402	Q9BZG1	Ras-related protein Rab-34 [OS=Homo sapiens]	19.815	18	4	4
403	Q9UBV8	Peflin [OS=Homo sapiens]	19.794	15	4	4
404	P49588-2	Isoform 2 of Alanine--tRNA ligase, cytoplasmic [OS=Homo sapiens]	19.45	5	4	4
405	Q13418	Integrin-linked protein kinase [OS=Homo sapiens]	19.258	9	4	4
406	Q6DD88	Atlastin-3 [OS=Homo sapiens]	18.932	10	4	4
407	A0FGR8-6	Isoform 6 of Extended synaptotagmin-2 [OS=Homo sapiens]	18.708	5	4	4
408	P36957	Dihydrolipoyllysine-residue succinyltransferase component of 2-oxoglutarate dehydrogenase complex, mitochondrial [OS=Homo sapiens]	18.656	9	4	4
409	P20042	Eukaryotic translation initiation factor 2 subunit 2 [OS=Homo sapiens]	18.642	11	4	4
410	Q13409-1	cytoplasmic dynein 1 intermediate chain 2 [OS=Homo sapiens]	18.497	11	4	4
411	Q01130	serine/arginine-rich splicing factor 2 [OS=Homo sapiens]	18.424	18	4	4
412	P15170-3	Isoform 3 of Eukaryotic peptide chain release factor GTP-binding subunit ERF3A [OS=Homo sapiens]	17.367	9	4	4
413	P49721	proteasome subunit beta type-2 [OS=Homo sapiens]	16.651	21	4	4
414	P04632	Calpain small subunit 1 [OS=Homo sapiens]	16.381	21	4	4
415	Q99436	Proteasome subunit beta type-7 [OS=Homo sapiens]	16.244	12	4	4
416	P35251-1	Replication factor C subunit 1 [OS=Homo sapiens]	15.448	3	4	4
417	P78417	Glutathione S-transferase omega-1 [OS=Homo sapiens]	15.025	15	4	4
418	Q13530	Serine incorporator 3 [OS=Homo sapiens]	14.803	6	4	4
419	O15144	Actin-related protein 2/3 complex subunit 2 [OS=Homo sapiens]	14.174	13	4	4
420	P47756-2	Isoform 2 of F-actin-capping protein subunit beta [OS=Homo sapiens]	13.958	15	4	4
421	P09429	High mobility group protein B1 [OS=Homo sapiens]	13.67	20	4	4
422	P22676	Calretinin [OS=Homo sapiens]	13.223	15	4	4
423	P84090	Enhancer of rudimentary homolog [OS=Homo sapiens]	12.3	24	4	4
424	Q9HD42-1	Charged multivesicular body protein 1a [OS=Homo sapiens]	11.214	17	4	4
425	Q7LBR1	Charged multivesicular body protein 1b [OS=Homo sapiens]	9.884	15	4	4
426	P06703	protein S100-A6 [OS=Homo sapiens]	8.236	33	4	4
427	P55263-1	Adenosine kinase [OS=Homo sapiens]	8.103	10	4	4
428	P07437	tubulin beta chain [OS=Homo sapiens]	365.112	74	28	5
429	P68366	Tubulin alpha-4A chain [OS=Homo sapiens]	264.934	62	23	5
430	P30475	HLA class I histocompatibility antigen, B-39 alpha chain [OS=Homo sapiens]	143.01	46	14	5
431	P42330	Aldo-keto reductase family 1 member C3 [OS=Homo sapiens]	138.963	59	17	5
432	P31946	14-3-3 protein beta/alpha [OS=Homo sapiens]	114.795	54	13	5
433	P62820	Ras-related protein Rab-1A [OS=Homo sapiens]	78.789	71	13	5
434	Q9H4B7	tubulin beta-1 chain [OS=Homo sapiens]	70.773	23	10	5
435	Q8IUE6	Histone H2A type 2-B [OS=Homo sapiens]	67.894	43	9	5
436	P13987	CD59 glycoprotein [OS=Homo sapiens]	59.959	26	5	5
437	O14828	Secretory carrier-associated membrane protein 3 [OS=Homo sapiens]	58.298	19	5	5
438	O43390-1	heterogeneous nuclear ribonucleoprotein r [OS=Homo sapiens]	53.251	18	10	5
439	O14910	Protein lin-7 homolog A [OS=Homo sapiens]	52.745	36	8	5
440	P02765	Alpha-2-HS-glycoprotein [OS=Homo sapiens]	51.282	9	5	5
441	Q9Y3U8	60S ribosomal protein L36 [OS=Homo sapiens]	47.976	36	6	5
442	Q6IAA8	ragulator complex protein LAMTOR1 [OS=Homo sapiens]	46.966	58	5	5
443	Q15363	Transmembrane emp24 domain-containing protein 2 [OS=Homo sapiens]	46.627	27	5	5
444	P02533	Keratin, type I cytoskeletal 14 [OS=Homo sapiens]	46.298	18	11	5
445	P07741-1	Adenine phosphoribosyltransferase [OS=Homo sapiens]	44.894	37	5	5
446	P49773	Histidine triad nucleotide-binding protein 1 [OS=Homo sapiens]	44.153	71	5	5
447	P61221	ATP-binding cassette sub-family E member 1 [OS=Homo sapiens]	43.86	13	5	5
448	Q13501-1	sequestosome-1 [OS=Homo sapiens]	43.63	18	5	5
449	P62854	40S ribosomal protein S26 [OS=Homo sapiens]	43.377	50	5	5
450	P61163	Alpha-centractin [OS=Homo sapiens]	42.136	25	5	5
451	P62266	40S ribosomal protein S23 [OS=Homo sapiens]	42.059	43	5	5
452	Q9Y5S2	Serine/threonine-protein kinase MRCK beta [OS=Homo sapiens]	41.647	6	5	5
453	P09493-10	Isoform 10 of Tropomyosin alpha-1 chain [OS=Homo sapiens]	41.214	30	10	5
454	Q9H190	Syntenin-2 [OS=Homo sapiens]	40.942	19	5	5
455	P27701	CD82 antigen [OS=Homo sapiens]	40.761	22	5	5
456	Q969X6	U3 small nucleolar RNA-associated protein 4 homolog [OS=Homo sapiens]	39.834	11	5	5
457	Q92597	Protein NDRG1 [OS=Homo sapiens]	39.402	21	5	5
458	Q9Y5X9	Endothelial lipase [OS=Homo sapiens]	39.295	14	5	5
459	P62847-4	Isoform 4 of 40S ribosomal protein S24 [OS=Homo sapiens]	37.408	14	5	5
460	P62714	serine/threonine-protein phosphatase 2A catalytic subunit beta isoform [OS=Homo sapiens]	37.345	22	5	5
461	P55209	Nucleosome assembly protein 1-like 1 [OS=Homo sapiens]	36.747	25	6	5
462	Q13884	Beta-1-syntrophin [OS=Homo sapiens]	36.317	16	6	5
463	O95373	Importin-7 [OS=Homo sapiens]	36.283	6	5	5
464	Q9ULV4-3	Isoform 3 of Coronin-1C [OS=Homo sapiens]	36.114	13	5	5
465	P52907	F-actin-capping protein subunit alpha-1 [OS=Homo sapiens]	36.052	29	5	5
466	O76094	Signal recognition particle subunit SRP72 [OS=Homo sapiens]	35.25	12	5	5
467	Q9Y287	Integral membrane protein 2B [OS=Homo sapiens]	35.132	30	5	5
468	P25398	40S ribosomal protein S12 [OS=Homo sapiens]	33.85	45	5	5
469	P30825	High affinity cationic amino acid transporter 1 [OS=Homo sapiens]	33.56	10	5	5
470	Q7Z5G4	Golgin subfamily A member 7 [OS=Homo sapiens]	33.554	38	5	5
471	P23258	tubulin gamma-1 chain [OS=Homo sapiens]	33.283	19	5	5
472	P49006	MARCKS-related protein [OS=Homo sapiens]	33.122	36	5	5
473	P60903	Protein S100-A10 [OS=Homo sapiens]	32.937	34	5	5
474	Q9UDY2-7	Isoform 7 of Tight junction protein ZO-2 [OS=Homo sapiens]	32.582	6	5	5
475	P61513	60S ribosomal protein L37a [OS=Homo sapiens]	32.503	52	5	5
476	Q53GQ0	Very-long-chain 3-oxoacyl-CoA reductase [OS=Homo sapiens]	32.246	25	5	5
477	P12268	inosine-5'-monophosphate dehydrogenase 2 [OS=Homo sapiens]	32.204	13	5	5
478	P31431-1	syndecan-4 [OS=Homo sapiens]	31.846	25	5	5
479	P26599-3	Isoform 3 of Polypyrimidine tract-binding protein 1 [OS=Homo sapiens]	31.55	14	5	5
480	O00429-6	Isoform 6 of Dynamin-1-like protein [OS=Homo sapiens]	31.234	11	5	5
481	P23470	Receptor-type tyrosine-protein phosphatase gamma [OS=Homo sapiens]	31.025	4	5	5
482	Q13433-1	Zinc transporter ZIP6 [OS=Homo sapiens]	30.812	12	5	5
483	Q99808-2	Isoform 2 of Equilibrative nucleoside transporter 1 [OS=Homo sapiens]	30.746	13	5	5
484	P52701	DNA mismatch repair protein MSH6 [OS=Homo sapiens]	30.565	5	5	5
485	A5D8V6	Vacuolar protein sorting-associated protein 37C [OS=Homo sapiens]	30.325	16	5	5
486	Q92804-1	TATA-binding protein-associated factor 2N [OS=Homo sapiens]	29.789	8	5	5
487	P42766	60S ribosomal protein L35 [OS=Homo sapiens]	29.657	29	5	5
488	Q9NVA2-2	Isoform 2 of Septin-11 [OS=Homo sapiens]	29.654	16	6	5
489	Q9UHF1	Epidermal growth factor-like protein 7 [OS=Homo sapiens]	29.456	21	5	5
490	Q6PCB8	Embigin [OS=Homo sapiens]	29.12	19	5	5
491	Q8N9N7	Leucine-rich repeat-containing protein 57 [OS=Homo sapiens]	29.074	24	5	5
492	P48509	CD151 antigen [OS=Homo sapiens]	28.946	16	5	5
493	P63173	60s ribosomal protein l38 [OS=Homo sapiens]	28.722	36	5	5
494	P02649	Apolipoprotein E [OS=Homo sapiens]	28.481	14	5	5
495	Q8NI27-1	THO complex subunit 2 [OS=Homo sapiens]	28.314	4	5	5
496	P28072	Proteasome subunit beta type-6 [OS=Homo sapiens]	28.263	34	5	5
497	P07602-1	Prosaposin [OS=Homo sapiens]	28.213	12	5	5
498	O95816	BAG family molecular chaperone regulator 2 [OS=Homo sapiens]	27.91	26	5	5
499	Q15185	Prostaglandin E synthase 3 [OS=Homo sapiens]	27.903	36	5	5
500	P16152	Carbonyl reductase [NADPH] 1 [OS=Homo sapiens]	27.81	24	5	5
501	Q93050-3	Isoform 3 of V-type proton ATPase 116 kDa subunit a isoform 1 [OS=Homo sapiens]	27.513	7	5	5
502	O15498	Synaptobrevin homolog YKT6 [OS=Homo sapiens]	27.171	30	5	5
503	P61289-2	Isoform 2 of Proteasome activator complex subunit 3 [OS=Homo sapiens]	26.869	17	5	5
504	Q9HB40	Retinoid-inducible serine carboxypeptidase [OS=Homo sapiens]	26.792	13	5	5
505	Q9P0L0-2	Isoform 2 of Vesicle-associated membrane protein-associated protein A [OS=Homo sapiens]	26.71	20	5	5
506	O95490-6	Isoform 6 of Adhesion G protein-coupled receptor L2 [OS=Homo sapiens]	26.41	5	5	5
507	P54578	Ubiquitin carboxyl-terminal hydrolase 14 [OS=Homo sapiens]	26.162	11	5	5
508	Q8NI36	WD repeat-containing protein 36 [OS=Homo sapiens]	25.922	8	5	5
509	P17936-2	Isoform 2 of Insulin-like growth factor-binding protein 3 [OS=Homo sapiens]	25.394	18	5	5
510	Q96FW1	Ubiquitin thioesterase otub1 [OS=Homo sapiens]	24.737	22	5	5
511	O75084	Frizzled-7 [OS=Homo sapiens]	24.425	12	8	5
512	P62851	40S ribosomal protein S25 [OS=Homo sapiens]	23.517	30	5	5
513	Q6DKI1	60S ribosomal protein L7-like 1 [OS=Homo sapiens]	23.464	20	5	5
514	O15427	Monocarboxylate transporter 4 [OS=Homo sapiens]	22.556	11	5	5
515	P04156-1	Major prion protein [OS=Homo sapiens]	22.537	18	5	5
516	P34897-1	Serine hydroxymethyltransferase, mitochondrial [OS=Homo sapiens]	22.419	9	5	5
517	Q13247	Serine/arginine-rich splicing factor 6 [OS=Homo sapiens]	21.981	13	5	5
518	Q14566	DNA replication licensing factor MCM6 [OS=Homo sapiens]	21.592	6	5	5
519	P47897	glutamine--tRNA ligase [OS=Homo sapiens]	21.404	8	6	5
520	O75347	Tubulin-specific chaperone A [OS=Homo sapiens]	21.287	45	5	5
521	P01008	Antithrombin-III [OS=Homo sapiens]	21.025	9	5	5
522	P02771	Alpha-fetoprotein [OS=Homo sapiens]	20.34	7	5	5
523	Q96CW1	AP-2 complex subunit mu [OS=Homo sapiens]	20.203	12	5	5
524	Q96CS7-2	Isoform 2 of Pleckstrin homology domain-containing family B member 2 [OS=Homo sapiens]	19.952	17	5	5
525	P19388	DNA-directed RNA polymerases I, II, and III subunit RPABC1 [OS=Homo sapiens]	19.916	24	5	5
526	Q9NY12-1	H/ACA ribonucleoprotein complex subunit 1 [OS=Homo sapiens]	17.973	22	5	5
527	O43633	charged multivesicular body protein 2a [OS=Homo sapiens]	14.425	15	5	5
528	O43491-1	band 4.1-like protein 2 [OS=Homo sapiens]	197.717	40	34	6
529	P00747	Plasminogen [OS=Homo sapiens]	185.488	8	6	6
530	P62879	Guanine nucleotide-binding protein G(I)/G(S)/G(T) subunit beta-2 [OS=Homo sapiens]	179.555	50	14	6
531	P62834	ras-related protein Rap-1A [OS=Homo sapiens]	139.078	67	15	6
532	P22392-2	Isoform 3 of Nucleoside diphosphate kinase B [OS=Homo sapiens]	137.476	77	15	6
533	P61224-1	Ras-related protein Rap-1b [OS=Homo sapiens]	128.141	67	15	6
534	P61204	ADP-ribosylation factor 3 [OS=Homo sapiens]	93.594	67	12	6
535	P53985	Monocarboxylate transporter 1 [OS=Homo sapiens]	86.267	7	6	6
536	Q9Y3L5	ras-related protein Rap-2c [OS=Homo sapiens]	84.058	68	11	6
537	Q9UKE5-1	Traf2 and NCK-interacting protein kinase [OS=Homo sapiens]	80.319	13	17	6
538	P51148-2	Isoform 2 of Ras-related protein Rab-5C [OS=Homo sapiens]	78.335	51	9	6
539	P29992	guanine nucleotide-binding protein subunit alpha-11 [OS=Homo sapiens]	69.905	44	13	6
540	Q9UBI6	guanine nucleotide-binding protein g(i)/g(s)/g(o) subunit gamma-12 [OS=Homo sapiens]	67.594	71	6	6
541	Q15365	Poly(RC)-binding protein 1 [OS=Homo sapiens]	65.747	41	10	6
542	P69905	Hemoglobin subunit alpha [OS=Homo sapiens]	63.758	54	6	6
543	Q13641	Trophoblast glycoprotein [OS=Homo sapiens]	62.892	18	6	6
544	P67936	Tropomyosin alpha-4 chain [OS=Homo sapiens]	60.276	39	12	6
545	Q86VI3	Ras GTPase-activating-like protein IQGAP3 [OS=Homo sapiens]	58.653	8	9	6
546	P49755	Transmembrane emp24 domain-containing protein 10 [OS=Homo sapiens]	55.116	26	6	6
547	P25787	Proteasome subunit alpha type-2 [OS=Homo sapiens]	53.886	40	6	6
548	Q12905	Interleukin enhancer-binding factor 2 [OS=Homo sapiens]	51.926	24	6	6
549	P08708	40S ribosomal protein S17 [OS=Homo sapiens]	51.18	52	6	6
550	P28070	Proteasome subunit beta type-4 [OS=Homo sapiens]	50.329	36	6	6
551	Q9H7P6	Multivesicular body subunit 12B [OS=Homo sapiens]	49.52	34	6	6
552	P49257	Protein ERGIC-53 [OS=Homo sapiens]	49.286	18	6	6
553	P62070-4	Isoform 4 of Ras-related protein R-Ras2 [OS=Homo sapiens]	48.319	43	8	6
554	P10301	Ras-related protein R-Ras [OS=Homo sapiens]	47.829	48	8	6
555	P62328	Thymosin beta-4 [OS=Homo sapiens]	47.268	57	6	6
556	P07305	Histone H1.0 [OS=Homo sapiens]	46.995	24	6	6
557	P52566	Rho GDP-dissociation inhibitor 2 [OS=Homo sapiens]	46.644	48	6	6
558	P52565	rho GDP-dissociation inhibitor 1 [OS=Homo sapiens]	46.632	26	6	6
559	Q08J23	tRNA (Cytosine(34)-C(5))-methyltransferase [OS=Homo sapiens]	46.127	12	6	6
560	Q16181	Septin-7 [OS=Homo sapiens]	45.377	22	7	6
561	Q9UHD8-1	Septin-9 [OS=Homo sapiens]	44.943	14	6	6
562	P30050-1	60S ribosomal protein L12 [OS=Homo sapiens]	43.706	55	6	6
563	Q15738	sterol-4-alpha-carboxylate 3-dehydrogenase, decarboxylating [OS=Homo sapiens]	43.657	25	6	6
564	Q9NRY6	Phospholipid scramblase 3 [OS=Homo sapiens]	43.655	26	6	6
565	Q9Y5J1	U3 small nucleolar RNA-associated protein 18 homolog [OS=Homo sapiens]	43.541	15	6	6
566	P61160-1	Actin-related protein 2 [OS=Homo sapiens]	42.818	19	6	6
567	Q9NP79	Vacuolar protein sorting-associated protein VTA1 homolog [OS=Homo sapiens]	42.057	26	6	6
568	Q9Y5K6	CD2-associated protein [OS=Homo sapiens]	41.798	14	6	6
569	P61421	V-type proton ATPase subunit d 1 [OS=Homo sapiens]	40.565	25	6	6
570	Q04837	Single-stranded DNA-binding protein, mitochondrial [OS=Homo sapiens]	40.132	49	6	6
571	P29692-2	Isoform 2 of Elongation factor 1-delta [OS=Homo sapiens]	40.035	13	6	6
572	Q92754	Transcription factor AP-2 gamma [OS=Homo sapiens]	39.909	14	6	6
573	P41091	eukaryotic translation initiation factor 2 subunit 3 [OS=Homo sapiens]	39.588	21	6	6
574	Q9NUQ9	protein FAM49B [OS=Homo sapiens]	38.92	23	6	6
575	P15151-1	Poliovirus receptor [OS=Homo sapiens]	38.92	17	6	6
576	P52292	Importin subunit alpha-1 [OS=Homo sapiens]	38.89	11	6	6
577	Q15269	Periodic tryptophan protein 2 homolog [OS=Homo sapiens]	38.457	9	6	6
578	Q06033-1	Inter-alpha-trypsin inhibitor heavy chain H3 [OS=Homo sapiens]	38.232	5	6	6
579	Q15393-1	Splicing factor 3B subunit 3 [OS=Homo sapiens]	38.057	6	6	6
580	Q8IZF2	Adhesion G protein-coupled receptor F5 [OS=Homo sapiens]	37.785	6	6	6
581	Q01469	Fatty acid-binding protein, epidermal [OS=Homo sapiens]	37.54	59	6	6
582	P43487	Ran-specific GTPase-activating protein [OS=Homo sapiens]	36.944	47	6	6
583	Q14344	Guanine nucleotide-binding protein subunit alpha-13 [OS=Homo sapiens]	36.929	26	8	6
584	Q07666	KH domain-containing, RNA-binding, signal transduction-associated protein 1 [OS=Homo sapiens]	36.512	15	6	6
585	P48729-1	Casein kinase I isoform alpha [OS=Homo sapiens]	36.507	22	6	6
586	P31949	protein S100-A11 [OS=Homo sapiens]	36.5	52	6	6
587	Q9H444	Charged multivesicular body protein 4b [OS=Homo sapiens]	36.206	31	7	6
588	Q9Y3F4-2	Isoform 2 of Serine-threonine kinase receptor-associated protein [OS=Homo sapiens]	35.357	22	6	6
589	Q99623	Prohibitin-2 [OS=Homo sapiens]	35.317	23	6	6
590	Q03135	Caveolin-1 [OS=Homo sapiens]	35.23	35	6	6
591	Q9Y4W2	Ribosomal biogenesis protein LAS1L [OS=Homo sapiens]	35.022	10	6	6
592	P20908	Collagen alpha-1(V) chain [OS=Homo sapiens]	34.944	5	6	6
593	P46783	40S ribosomal protein S10 [OS=Homo sapiens]	34.465	33	6	6
594	P41250	Glycine--tRNA ligase [OS=Homo sapiens]	33.664	14	6	6
595	P21796	voltage-dependent anion-selective channel protein 1 [OS=Homo sapiens]	33.529	28	6	6
596	Q16543	Hsp90 co-chaperone Cdc37 [OS=Homo sapiens]	33.488	21	6	6
597	Q86UX7	Fermitin family homolog 3 [OS=Homo sapiens]	32.445	11	6	6
598	P67870	Casein kinase II subunit beta [OS=Homo sapiens]	32.36	33	6	6
599	Q9HBH0	Rho-related GTP-binding protein RhoF [OS=Homo sapiens]	32.209	35	6	6
600	Q9BUL8	programmed cell death protein 10 [OS=Homo sapiens]	31.467	35	6	6
601	P61088	ubiquitin-conjugating enzyme E2 N [OS=Homo sapiens]	31.178	47	6	6
602	O14745	Na(+)/H(+) exchange regulatory cofactor NHE-RF1 [OS=Homo sapiens]	30.885	21	6	6
603	P62913	60S ribosomal protein L11 [OS=Homo sapiens]	30.725	27	6	6
604	P20340-1	Ras-related protein Rab-6A [OS=Homo sapiens]	30.637	36	7	6
605	O00592	Podocalyxin [OS=Homo sapiens]	30.514	11	6	6
606	Q86VN1	Vacuolar protein-sorting-associated protein 36 [OS=Homo sapiens]	30.511	22	6	6
607	P00492	Hypoxanthine-guanine phosphoribosyltransferase [OS=Homo sapiens]	30.243	31	6	6
608	Q92734	Protein TFG [OS=Homo sapiens]	29.851	15	6	6
609	Q13838-2	Isoform 2 of Spliceosome RNA helicase DDX39B [OS=Homo sapiens]	29.764	15	6	6
610	P09668	Pro-cathepsin H [OS=Homo sapiens]	28.247	21	6	6
611	P38646	Stress-70 protein, mitochondrial [OS=Homo sapiens]	28.048	11	7	6
612	Q9Y5B9	FACT complex subunit SPT16 [OS=Homo sapiens]	27.77	8	6	6
613	Q14498-1	RNA-binding protein 39 [OS=Homo sapiens]	27.501	14	6	6
614	P48556	26S proteasome non-ATPase regulatory subunit 8 [OS=Homo sapiens]	27.377	19	6	6
615	P37837	Transaldolase [OS=Homo sapiens]	27.239	19	6	6
616	P35659-1	Protein DEK [OS=Homo sapiens]	26.322	17	6	6
617	P04114	apolipoprotein B-100 [OS=Homo sapiens]	25.951	1	6	6
618	O15162	phospholipid scramblase 1 [OS=Homo sapiens]	25.47	23	6	6
619	Q9HDC9	Adipocyte plasma membrane-associated protein [OS=Homo sapiens]	25.441	19	6	6
620	P51114-1	Fragile X mental retardation syndrome-related protein 1 [OS=Homo sapiens]	25.35	11	6	6
621	P49207	60S ribosomal protein L34 [OS=Homo sapiens]	24.006	37	6	6
622	Q15382	GTP-binding protein rheb [OS=Homo sapiens]	22.876	29	6	6
623	Q8IV08	Phospholipase D3 [OS=Homo sapiens]	22.728	11	6	6
624	Q96RT1-8	Isoform 8 of Erbin [OS=Homo sapiens]	21.768	5	6	6
625	P07237	Protein disulfide-isomerase [OS=Homo sapiens]	21.192	12	6	6
626	Q04760-1	lactoylglutathione lyase [OS=Homo sapiens]	20.009	33	6	6
627	O43278	Kunitz-type protease inhibitor 1 [OS=Homo sapiens]	19.763	11	6	6
628	P09497-2	Isoform Non-brain of Clathrin light chain B [OS=Homo sapiens]	18.694	24	6	6
629	P23142	Fibulin-1 [OS=Homo sapiens]	209.468	37	19	7
630	P62873	Guanine nucleotide-binding protein G(I)/G(S)/G(T) subunit beta-1 [OS=Homo sapiens]	169.158	56	13	7
631	Q9NQC3-2	Isoform 2 of Reticulon-4 [OS=Homo sapiens]	96.692	30	7	7
632	P13797	Plastin-3 [OS=Homo sapiens]	92.405	30	15	7
633	P63010-2	Isoform 2 of AP-2 complex subunit beta [OS=Homo sapiens]	83.34	20	14	7
634	Q9Y653	Adhesion G-protein coupled receptor G1 [OS=Homo sapiens]	81.699	14	7	7
635	P61225	ras-related protein Rap-2b [OS=Homo sapiens]	81.056	64	11	7
636	P50148	Guanine nucleotide-binding protein G(Q) subunit alpha [OS=Homo sapiens]	78.595	45	14	7
637	Q03405	Urokinase plasminogen activator surface receptor [OS=Homo sapiens]	77.346	30	7	7
638	Q96FQ6	Protein S100-A16 [OS=Homo sapiens]	76.182	68	7	7
639	P04844-1	Dolichyl-diphosphooligosaccharide--protein glycosyltransferase subunit 2 [OS=Homo sapiens]	75.239	18	7	7
640	Q92769	Histone deacetylase 2 [OS=Homo sapiens]	74.726	33	13	7
641	P62263	40S ribosomal protein S14 [OS=Homo sapiens]	68.278	39	7	7
642	Q9Y289	Sodium-dependent multivitamin transporter [OS=Homo sapiens]	67.893	12	7	7
643	Q13330-1	Metastasis-associated protein MTA1 [OS=Homo sapiens]	66.67	19	12	7
644	P11166	Solute carrier family 2, facilitated glucose transporter member 1 [OS=Homo sapiens]	66.608	12	8	7
645	P62330	ADP-ribosylation factor 6 [OS=Homo sapiens]	65.829	59	8	7
646	Q7L2H7	Eukaryotic translation initiation factor 3 subunit M [OS=Homo sapiens]	64.648	22	7	7
647	O14950	Myosin regulatory light chain 12B [OS=Homo sapiens]	63.731	44	7	7
648	Q01813	ATP-dependent 6-phosphofructokinase, platelet type [OS=Homo sapiens]	60.403	13	8	7
649	O75351	Vacuolar protein sorting-associated protein 4B [OS=Homo sapiens]	59.213	30	9	7
650	O43865	S-adenosylhomocysteine hydrolase-like protein 1 [OS=Homo sapiens]	58.662	23	10	7
651	P13693	Translationally-controlled tumor protein [OS=Homo sapiens]	56.79	66	7	7
652	Q9Y2X3	Nucleolar protein 58 [OS=Homo sapiens]	56.653	18	7	7
653	O75874	Isocitrate dehydrogenase [NADP] cytoplasmic [OS=Homo sapiens]	55.775	27	8	7
654	P42892	Endothelin-converting enzyme 1 [OS=Homo sapiens]	53.825	14	7	7
655	Q92616	eIF-2-alpha kinase activator GCN1 [OS=Homo sapiens]	53.156	4	7	7
656	P40926	Malate dehydrogenase, mitochondrial [OS=Homo sapiens]	51.287	27	7	7
657	Q01082-1	Spectrin beta chain, non-erythrocytic 1 [OS=Homo sapiens]	50.892	4	7	7
658	Q8N8S7	Protein enabled homolog [OS=Homo sapiens]	50.205	18	7	7
659	P35249	replication factor C subunit 4 [OS=Homo sapiens]	50.157	29	7	7
660	P61026	ras-related protein rab-10 [OS=Homo sapiens]	50.033	45	11	7
661	Q9Y639-2	Neuroplastin [OS=Homo sapiens]	49.542	18	7	7
662	Q14151	scaffold attachment factor B2 [OS=Homo sapiens]	49.512	13	12	7
663	O43291	Kunitz-type protease inhibitor 2 [OS=Homo sapiens]	49.391	36	7	7
664	Q9UMS4	Pre-mRNA-processing factor 19 [OS=Homo sapiens]	49.343	29	7	7
665	P83731	60S ribosomal protein L24 [OS=Homo sapiens]	49.318	34	7	7
666	Q9Y6M5	zinc transporter 1 [OS=Homo sapiens]	47.774	19	7	7
667	O95297-1	Myelin protein zero-like protein 1 [OS=Homo sapiens]	47.518	28	7	7
668	P57678	Gem-associated protein 4 [OS=Homo sapiens]	47.425	10	8	7
669	P11279	Lysosome-associated membrane glycoprotein 1 [OS=Homo sapiens]	46.965	17	7	7
670	Q9NPF2-1	Carbohydrate sulfotransferase 11 [OS=Homo sapiens]	46.581	27	7	7
671	P50895	Basal cell adhesion molecule [OS=Homo sapiens]	45.863	15	7	7
672	P43007-1	neutral amino acid transporter A [OS=Homo sapiens]	45.801	20	7	7
673	P51532-1	Transcription activator BRG1 [OS=Homo sapiens]	44.929	6	7	7
674	P53999	Activated RNA polymerase II transcriptional coactivator p15 [OS=Homo sapiens]	44.442	58	7	7
675	P49411	elongation factor Tu, mitochondrial [OS=Homo sapiens]	44.178	21	7	7
676	Q92783	signal transducing adapter molecule 1 [OS=Homo sapiens]	44.175	18	7	7
677	P56192	Methionine--tRNA ligase, cytoplasmic [OS=Homo sapiens]	44.132	11	7	7
678	Q08174-2	Isoform 2 of Protocadherin-1 [OS=Homo sapiens]	44.011	6	7	7
679	P28074-1	proteasome subunit beta type-5 [OS=Homo sapiens]	42.988	31	7	7
680	Q9NY35-1	Claudin domain-containing protein 1 [OS=Homo sapiens]	42.686	27	7	7
681	P09525	annexin A4 [OS=Homo sapiens]	42.37	30	8	7
682	P20645	Cation-dependent mannose-6-phosphate receptor [OS=Homo sapiens]	41.951	32	7	7
683	P62899-2	Isoform 2 of 60S ribosomal protein L31 [OS=Homo sapiens]	41.908	44	7	7
684	O95858	Tetraspanin-15 [OS=Homo sapiens]	41.342	23	7	7
685	P61019-1	Ras-related protein Rab-2A [OS=Homo sapiens]	40.021	42	7	7
686	Q8NCH0	Carbohydrate sulfotransferase 14 [OS=Homo sapiens]	39.911	23	7	7
687	Q01518-1	adenylyl cyclase-associated protein 1 [OS=Homo sapiens]	39.901	20	7	7
688	Q92542-1	Nicastrin [OS=Homo sapiens]	37.382	11	7	7
689	P50552	Vasodilator-stimulated phosphoprotein [OS=Homo sapiens]	36.528	19	7	7
690	Q9NSD9	Phenylalanine--tRNA ligase beta subunit [OS=Homo sapiens]	35.553	12	7	7
691	Q07955-1	Serine/arginine-rich splicing factor 1 [OS=Homo sapiens]	35.395	24	7	7
692	P04792	Heat shock protein beta-1 [OS=Homo sapiens]	34.808	41	7	7
693	Q14118	Dystroglycan [OS=Homo sapiens]	34.165	9	7	7
694	Q8IZP0	abl interactor 1 [OS=Homo sapiens]	34.144	18	7	7
695	P84103	Serine/arginine-rich splicing factor 3 [OS=Homo sapiens]	32.97	42	8	7
696	Q8NBJ5	Procollagen galactosyltransferase 1 [OS=Homo sapiens]	31.216	10	7	7
697	P21266	glutathione S-transferase Mu 3 [OS=Homo sapiens]	30.45	36	7	7
698	Q15233	Non-POU domain-containing octamer-binding protein [OS=Homo sapiens]	29.578	13	8	7
699	Q7L014	probable ATP-dependent RNA helicase DDX46 [OS=Homo sapiens]	28.969	8	7	7
700	P25788-1	Proteasome subunit alpha type-3 [OS=Homo sapiens]	26.586	27	7	7
701	Q8WWY8	Lipase member H [OS=Homo sapiens]	26.091	18	7	7
702	P05534	HLA class I histocompatibility antigen, A-24 alpha chain [OS=Homo sapiens]	291.558	62	25	8
703	P01892	HLA class I histocompatibility antigen, A-2 alpha chain [OS=Homo sapiens]	254.285	61	22	8
704	P67809	Nuclease-sensitive element-binding protein 1 [OS=Homo sapiens]	168.631	44	13	8
705	P51665	26S proteasome non-ATPase regulatory subunit 7 [OS=Homo sapiens]	106.832	38	8	8
706	P21926	CD9 antigen [OS=Homo sapiens]	100.849	31	8	8
707	P60953	Cell division control protein 42 homolog [OS=Homo sapiens]	98.862	63	9	8
708	P05387	60S acidic ribosomal protein P2 [OS=Homo sapiens]	95.338	96	9	8
709	Q96QD8	sodium-coupled neutral amino acid transporter 2 [OS=Homo sapiens]	89.3	20	8	8
710	P62081	40S ribosomal protein S7 [OS=Homo sapiens]	86.108	52	8	8
711	Q01650	large neutral amino acids transporter small subunit 1 [OS=Homo sapiens]	83.666	18	9	8
712	P48960-1	CD97 antigen [OS=Homo sapiens]	80.239	15	8	8
713	Q9BWD1-2	Isoform 2 of Acetyl-CoA acetyltransferase, cytosolic [OS=Homo sapiens]	77.804	38	8	8
714	O60506	Heterogeneous nuclear ribonucleoprotein Q [OS=Homo sapiens]	77.538	24	13	8
715	P46782	40S ribosomal protein S5 [OS=Homo sapiens]	77.231	38	8	8
716	Q9H0X4	Protein FAM234A [OS=Homo sapiens]	76.207	25	8	8
717	P01023	alpha-2-macroglobulin [OS=Homo sapiens]	75.296	8	10	8
718	Q6PCB0	von Willebrand factor A domain-containing protein 1 [OS=Homo sapiens]	75.17	28	8	8
719	Q5ZPR3	CD276 antigen [OS=Homo sapiens]	74.632	29	8	8
720	Q9HB71	Calcyclin-binding protein [OS=Homo sapiens]	73.838	57	9	8
721	P62888	60S ribosomal protein L30 [OS=Homo sapiens]	73.227	64	8	8
722	P62829	60S ribosomal protein L23 [OS=Homo sapiens]	71.216	53	8	8
723	P18564	Integrin beta-6 [OS=Homo sapiens]	69.949	17	8	8
724	Q04917	14-3-3 protein eta [OS=Homo sapiens]	69.645	42	12	8
725	Q86VE9-4	Isoform 4 of Serine incorporator 5 [OS=Homo sapiens]	69.049	17	8	8
726	P34932	Heat shock 70 kDa protein 4 [OS=Homo sapiens]	68.311	16	10	8
727	P55196-5	Isoform 5 of Afadin [OS=Homo sapiens]	67.565	7	8	8
728	P18669	Phosphoglycerate mutase 1 [OS=Homo sapiens]	67.255	41	8	8
729	Q6P9B6	TLD domain-containing protein 1 [OS=Homo sapiens]	67.193	22	8	8
730	O15554	intermediate conductance calcium-activated potassium channel protein 4 [OS=Homo sapiens]	65.794	24	8	8
731	P29323	Ephrin type-B receptor 2 [OS=Homo sapiens]	65.226	12	10	8
732	P46776	60S ribosomal protein L27a [OS=Homo sapiens]	64.155	33	8	8
733	Q12929	Epidermal growth factor receptor kinase substrate 8 [OS=Homo sapiens]	64.01	17	9	8
734	Q13253	noggin [OS=Homo sapiens]	61.782	45	8	8
735	Q68CZ2-1	Tensin-3 [OS=Homo sapiens]	61.321	10	9	8
736	O95750	Fibroblast growth factor 19 [OS=Homo sapiens]	58.557	59	8	8
737	P46778	60S ribosomal protein L21 [OS=Homo sapiens]	56.875	48	8	8
738	P60981-1	Destrin [OS=Homo sapiens]	56.397	59	10	8
739	P28066-1	Proteasome subunit alpha type-5 [OS=Homo sapiens]	56.253	46	8	8
740	Q99805	Transmembrane 9 superfamily member 2 [OS=Homo sapiens]	55.846	16	8	8
741	P51572-2	Isoform 2 of B-cell receptor-associated protein 31 [OS=Homo sapiens]	55.387	24	8	8
742	P26640	Valine--tRNA ligase [OS=Homo sapiens]	55.228	8	8	8
743	O75051-1	Plexin-A2 [OS=Homo sapiens]	55.18	9	15	8
744	P43121	Cell surface glycoprotein MUC18 [OS=Homo sapiens]	55.034	18	8	8
745	Q15286	Ras-related protein Rab-35 [OS=Homo sapiens]	54.727	54	10	8
746	Q9H0E2	Toll-interacting protein [OS=Homo sapiens]	54.642	34	8	8
747	O14964	Hepatocyte growth factor-regulated tyrosine kinase substrate [OS=Homo sapiens]	53.081	13	8	8
748	P43358	Melanoma-associated antigen 4 [OS=Homo sapiens]	51.952	23	9	8
749	Q15063-1	Periostin [OS=Homo sapiens]	50.93	11	8	8
750	P08243-1	Asparagine synthetase [glutamine-hydrolyzing] [OS=Homo sapiens]	50.044	19	8	8
751	Q15084-2	Isoform 2 of Protein disulfide-isomerase A6 [OS=Homo sapiens]	49.526	19	8	8
752	P40925-3	Isoform 3 of Malate dehydrogenase, cytoplasmic [OS=Homo sapiens]	49.116	30	8	8
753	P11169	Solute carrier family 2, facilitated glucose transporter member 3 [OS=Homo sapiens]	48.826	15	9	8
754	O00303	Eukaryotic translation initiation factor 3 subunit F [OS=Homo sapiens]	48.569	26	8	8
755	O60701	UDP-glucose 6-dehydrogenase [OS=Homo sapiens]	48.175	22	8	8
756	Q14103	heterogeneous nuclear ribonucleoprotein D0 [OS=Homo sapiens]	48.012	31	9	8
757	Q12846	Syntaxin-4 [OS=Homo sapiens]	47.763	34	8	8
758	P08572	Collagen alpha-2(IV) chain [OS=Homo sapiens]	47.709	7	8	8
759	Q9UKK3	Poly [ADP-ribose] polymerase 4 [OS=Homo sapiens]	47.703	7	8	8
760	Q15262-4	Isoform 4 of Receptor-type tyrosine-protein phosphatase kappa [OS=Homo sapiens]	46.511	8	8	8
761	P23246-1	splicing factor, proline- and glutamine-rich [OS=Homo sapiens]	46.433	12	9	8
762	P01130	Low-density lipoprotein receptor [OS=Homo sapiens]	46.31	12	8	8
763	Q99873	protein arginine N-methyltransferase 1 [OS=Homo sapiens]	46.309	24	8	8
764	P62244	40S ribosomal protein S15a [OS=Homo sapiens]	45.992	67	8	8
765	P50502	Hsc70-interacting protein [OS=Homo sapiens]	45.927	25	8	8
766	Q9BX79-4	Isoform 4 of Stimulated by retinoic acid gene 6 protein homolog [OS=Homo sapiens]	45.196	14	8	8
767	P02768-1	Serum albumin [OS=Homo sapiens]	45.19	9	8	8
768	Q12965	unconventional myosin-Ie [OS=Homo sapiens]	44.217	9	8	8
769	O60884	DnaJ homolog subfamily A member 2 [OS=Homo sapiens]	43.214	25	8	8
770	Q16629	serine/arginine-rich splicing factor 7 [OS=Homo sapiens]	41.501	32	9	8
771	O00487	26S proteasome non-ATPase regulatory subunit 14 [OS=Homo sapiens]	41.336	36	8	8
772	Q99497	protein/nucleic acid deglycase DJ-1 [OS=Homo sapiens]	41.227	58	8	8
773	Q9UKZ9	Procollagen C-endopeptidase enhancer 2 [OS=Homo sapiens]	41.211	23	8	8
774	P55010	Eukaryotic translation initiation factor 5 [OS=Homo sapiens]	40.573	23	8	8
775	O15372	Eukaryotic translation initiation factor 3 subunit H [OS=Homo sapiens]	40.151	28	8	8
776	P30419	glycylpeptide N-tetradecanoyltransferase 1 [OS=Homo sapiens]	39.889	20	8	8
777	P13667	Protein disulfide-isomerase A4 [OS=Homo sapiens]	39.748	16	9	8
778	P62316	Small nuclear ribonucleoprotein Sm D2 [OS=Homo sapiens]	39.189	62	8	8
779	Q8NC42	E3 ubiquitin-protein ligase RNF149 [OS=Homo sapiens]	38.465	23	8	8
780	Q9UKS6	Protein kinase C and casein kinase substrate in neurons protein 3 [OS=Homo sapiens]	38.181	22	8	8
781	P14678-3	Isoform SM-B1 of Small nuclear ribonucleoprotein-associated proteins B and B' [OS=Homo sapiens]	37.975	23	8	8
782	Q96GQ7	Probable ATP-dependent RNA helicase DDX27 [OS=Homo sapiens]	37.722	11	8	8
783	O94906-1	Pre-mRNA-processing factor 6 [OS=Homo sapiens]	34.174	9	8	8
784	Q13263	Transcription intermediary factor 1-beta [OS=Homo sapiens]	33.271	10	8	8
785	P56706	Protein Wnt-7b [OS=Homo sapiens]	32.742	19	8	8
786	P20073-1	Annexin A7 [OS=Homo sapiens]	32.689	18	8	8
787	P18077	60S ribosomal protein L35a [OS=Homo sapiens]	32.495	45	8	8
788	Q9H2H9	Sodium-coupled neutral amino acid transporter 1 [OS=Homo sapiens]	31.979	16	8	8
789	P39019	40S ribosomal protein S19 [OS=Homo sapiens]	29.281	35	8	8
790	P63096-1	Guanine nucleotide-binding protein G(i) subunit alpha-1 [OS=Homo sapiens]	177.455	52	18	9
791	P61981	14-3-3 protein gamma [OS=Homo sapiens]	112.938	61	15	9
792	Q96EY5-1	Multivesicular body subunit 12A [OS=Homo sapiens]	110.603	50	9	9
793	P13726-1	tissue factor [OS=Homo sapiens]	108.965	48	9	9
794	Q15019-2	Isoform 2 of Septin-2 [OS=Homo sapiens]	89.733	30	9	9
795	P53618	Coatomer subunit beta [OS=Homo sapiens]	81.065	13	9	9
796	Q9NVJ2	ADP-ribosylation factor-like protein 8B [OS=Homo sapiens]	72.794	48	9	9
797	P49915	GMP synthase [glutamine-hydrolyzing] [OS=Homo sapiens]	72.118	20	9	9
798	P30086	phosphatidylethanolamine-binding protein 1 [OS=Homo sapiens]	69.511	73	9	9
799	Q92522	Histone H1x [OS=Homo sapiens]	68.029	32	9	9
800	P06737-1	Glycogen phosphorylase, liver form [OS=Homo sapiens]	67.267	16	12	9
801	P55268	laminin subunit beta-2 [OS=Homo sapiens]	67.106	8	9	9
802	Q9Y224	UPF0568 protein C14orf166 [OS=Homo sapiens]	66.978	48	9	9
803	P60660	Myosin light polypeptide 6 [OS=Homo sapiens]	66.023	58	9	9
804	P84098	60S ribosomal protein L19 [OS=Homo sapiens]	62.669	28	9	9
805	P25705-1	ATP synthase subunit alpha, mitochondrial [OS=Homo sapiens]	61.886	19	9	9
806	P04843	Dolichyl-diphosphooligosaccharide--protein glycosyltransferase subunit 1 [OS=Homo sapiens]	61.759	24	9	9
807	Q9NPQ8-3	Isoform 3 of Synembryn-A [OS=Homo sapiens]	61.577	22	10	9
808	Q8WV92	MIT domain-containing protein 1 [OS=Homo sapiens]	59.525	48	9	9
809	P62750	60S ribosomal protein L23a [OS=Homo sapiens]	59.041	44	9	9
810	P60900	Proteasome subunit alpha type-6 [OS=Homo sapiens]	58.549	46	9	9
811	O95433	activator of 90 kDa heat shock protein ATPase homolog 1 [OS=Homo sapiens]	58.213	31	9	9
812	P09496-2	Isoform Non-brain of Clathrin light chain A [OS=Homo sapiens]	58.035	33	9	9
813	Q9NYF8-1	Bcl-2-associated transcription factor 1 [OS=Homo sapiens]	57.934	12	9	9
814	Q9H583	HEAT repeat-containing protein 1 [OS=Homo sapiens]	57.227	6	9	9
815	Q8NDZ4	Deleted in autism protein 1 [OS=Homo sapiens]	55.432	24	9	9
816	P30044-1	Peroxiredoxin-5, mitochondrial [OS=Homo sapiens]	54.426	45	9	9
817	Q9NTK5-1	obg-like ATPase 1 [OS=Homo sapiens]	54.376	25	9	9
818	P50914	60S ribosomal protein L14 [OS=Homo sapiens]	52.885	31	9	9
819	Q9C0B5	Palmitoyltransferase ZDHHC5 [OS=Homo sapiens]	51.896	18	9	9
820	Q92499	ATP-dependent RNA helicase DDX1 [OS=Homo sapiens]	50.249	17	9	9
821	P25789	Proteasome subunit alpha type-4 [OS=Homo sapiens]	49.199	41	9	9
822	P42704	Leucine-rich PPR motif-containing protein, mitochondrial [OS=Homo sapiens]	49.041	9	9	9
823	Q14137	Ribosome biogenesis protein BOP1 [OS=Homo sapiens]	48.431	17	9	9
824	Q8TAA9	vang-like protein 1 [OS=Homo sapiens]	46.488	19	9	9
825	Q9ULF5	Zinc transporter ZIP10 [OS=Homo sapiens]	46.258	13	9	9
826	P07384	Calpain-1 catalytic subunit [OS=Homo sapiens]	46.166	15	9	9
827	P01031	Complement C5 [OS=Homo sapiens]	45.952	4	9	9
828	P61604	10 kDa heat shock protein, mitochondrial [OS=Homo sapiens]	42.109	70	9	9
829	Q08345-5	Isoform 4 of Epithelial discoidin domain-containing receptor 1 [OS=Homo sapiens]	39.999	13	9	9
830	Q8NFJ5	Retinoic acid-induced protein 3 [OS=Homo sapiens]	148.545	27	10	10
831	O43657	Tetraspanin-6 [OS=Homo sapiens]	137.964	27	10	10
832	P00734	Prothrombin [OS=Homo sapiens]	131.888	15	10	10
833	Q02880	DNA topoisomerase 2-beta [OS=Homo sapiens]	122.453	15	22	10
834	P16070	CD44 antigen [OS=Homo sapiens]	111.065	12	10	10
835	P06748	Nucleophosmin [OS=Homo sapiens]	109.339	37	10	10
836	Q8WUA8	Tsukushin [OS=Homo sapiens]	97.57	44	10	10
837	Q9C0H2-1	Protein tweety homolog 3 [OS=Homo sapiens]	97.4	21	10	10
838	P09651-1	Heterogeneous nuclear ribonucleoprotein A1 [OS=Homo sapiens]	95.021	37	14	10
839	P06753-2	Isoform 2 of Tropomyosin alpha-3 chain [OS=Homo sapiens]	93.763	58	17	10
840	Q9HCY8	protein S100-A14 [OS=Homo sapiens]	93.238	93	10	10
841	Q92485-1	acid sphingomyelinase-like phosphodiesterase 3B [OS=Homo sapiens]	90.476	36	10	10
842	P60891	ribose-phosphate pyrophosphokinase 1 [OS=Homo sapiens]	87.943	38	10	10
843	P62906	60S ribosomal protein L10A [OS=Homo sapiens]	85.486	38	10	10
844	P61313-1	60S ribosomal protein L15 [OS=Homo sapiens]	85.468	47	10	10
845	P07737	profilin-1 [OS=Homo sapiens]	79.021	73	10	10
846	P52209	6-phosphogluconate dehydrogenase, decarboxylating [OS=Homo sapiens]	76.888	27	10	10
847	P21399	Cytoplasmic aconitate hydratase [OS=Homo sapiens]	75.663	16	10	10
848	O95573	long-chain-fatty-acid--CoA ligase 3 [OS=Homo sapiens]	75.491	22	12	10
849	P61106	Ras-related protein Rab-14 [OS=Homo sapiens]	75.335	63	11	10
850	Q15907	Ras-related protein Rab-11B [OS=Homo sapiens]	74.966	56	11	10
851	O14818-1	Proteasome subunit alpha type-7 [OS=Homo sapiens]	73.691	52	10	10
852	P32119	Peroxiredoxin-2 [OS=Homo sapiens]	72.867	67	11	10
853	P00390	Glutathione reductase, mitochondrial [OS=Homo sapiens]	69.484	31	10	10
854	O00410-3	Isoform 3 of Importin-5 [OS=Homo sapiens]	69.304	11	10	10
855	P61353	60S ribosomal protein L27 [OS=Homo sapiens]	69.185	60	10	10
856	P20618	proteasome subunit beta type-1 [OS=Homo sapiens]	68.406	51	10	10
857	Q9NXF1	Testis-expressed protein 10 [OS=Homo sapiens]	64.559	16	10	10
858	Q99575	Ribonucleases P/MRP protein subunit pop1 [OS=Homo sapiens]	63.423	13	10	10
859	Q12907	Vesicular integral-membrane protein VIP36 [OS=Homo sapiens]	63.419	45	10	10
860	P22413	Ectonucleotide pyrophosphatase/phosphodiesterase family member 1 [OS=Homo sapiens]	62.23	15	10	10
861	Q92820	Gamma-glutamyl hydrolase [OS=Homo sapiens]	62.144	37	10	10
862	P55011	Solute carrier family 12 member 2 [OS=Homo sapiens]	60.602	11	10	10
863	P10909-2	Isoform 2 of Clusterin [OS=Homo sapiens]	60.43	26	10	10
864	Q8IZ83	Aldehyde dehydrogenase family 16 member A1 [OS=Homo sapiens]	59.457	15	10	10
865	P45974-1	Ubiquitin carboxyl-terminal hydrolase 5 [OS=Homo sapiens]	57.894	17	10	10
866	Q14019	coactosin-like protein [OS=Homo sapiens]	56.458	63	10	10
867	Q9H7B2	Ribosome production factor 2 homolog [OS=Homo sapiens]	52.35	37	10	10
868	O43854-1	EGF-like repeat and discoidin I-like domain-containing protein 3 [OS=Homo sapiens]	52.272	28	10	10
869	Q9NZB2-6	Isoform F of Constitutive coactivator of PPAR-gamma-like protein 1 [OS=Homo sapiens]	50.668	12	10	10
870	Q9BV38	WD repeat-containing protein 18 [OS=Homo sapiens]	50.237	31	10	10
871	Q96HJ9-2	Isoform 2 of Protein FMC1 homolog [OS=Homo sapiens]	49.406	24	10	10
872	P25786-2	Isoform Long of Proteasome subunit alpha type-1 [OS=Homo sapiens]	47.311	42	10	10
873	P05141	ADP/ATP translocase 2 [OS=Homo sapiens]	45.228	35	10	10
874	Q04637-9	Isoform 9 of Eukaryotic translation initiation factor 4 gamma 1 [OS=Homo sapiens]	44.655	7	10	10
875	P30626-1	Sorcin [OS=Homo sapiens]	44.504	55	10	10
876	P19338	Nucleolin [OS=Homo sapiens]	43.033	17	10	10
877	Q9Y376	Calcium-binding protein 39 [OS=Homo sapiens]	39.89	27	10	10
878	P00966	Argininosuccinate synthase [OS=Homo sapiens]	33.483	23	10	10
879	Q14847-2	Isoform 2 of LIM and SH3 domain protein 1 [OS=Homo sapiens]	31.075	26	10	10
880	Q02241-1	Kinesin-like protein KIF23 [OS=Homo sapiens]	298.856	49	39	11
881	P35613	Basigin [OS=Homo sapiens]	170.141	35	11	11
882	P10586-1	Receptor-type tyrosine-protein phosphatase F [OS=Homo sapiens]	147.052	14	17	11
883	P31947-1	14-3-3 protein sigma [OS=Homo sapiens]	118.367	64	15	11
884	P63241-2	Isoform 2 of Eukaryotic translation initiation factor 5A-1 [OS=Homo sapiens]	112.946	47	11	11
885	P62910	60S ribosomal protein L32 [OS=Homo sapiens]	106.972	47	11	11
886	P15559-1	NAD(P)H dehydrogenase [quinone] 1 [OS=Homo sapiens]	103.391	42	11	11
887	P62979	Ubiquitin-40S ribosomal protein S27a [OS=Homo sapiens]	98.962	60	11	11
888	P54709	sodium/potassium-transporting ATPase subunit beta-3 [OS=Homo sapiens]	96.128	53	11	11
889	Q9H0B8	Cysteine-rich secretory protein LCCL domain-containing 2 [OS=Homo sapiens]	95.435	29	11	11
890	Q07020	60S ribosomal protein L18 [OS=Homo sapiens]	94.111	46	11	11
891	O75674	TOM1-like protein 1 [OS=Homo sapiens]	92.687	40	11	11
892	Q8NG11-1	Tetraspanin-14 [OS=Homo sapiens]	90.146	31	11	11
893	O75340	programmed cell death protein 6 [OS=Homo sapiens]	84.07	54	11	11
894	Q15181	Inorganic pyrophosphatase [OS=Homo sapiens]	82.093	58	11	11
895	Q9UH17-1	DNA dC->dU-editing enzyme APOBEC-3B [OS=Homo sapiens]	80.074	41	12	11
896	Q12906-7	Isoform 7 of Interleukin enhancer-binding factor 3 [OS=Homo sapiens]	78.655	14	11	11
897	Q9Y315	deoxyribose-phosphate aldolase [OS=Homo sapiens]	76.126	45	11	11
898	P62249	40S ribosomal protein S16 [OS=Homo sapiens]	75.369	57	11	11
899	P14866	Heterogeneous nuclear ribonucleoprotein L [OS=Homo sapiens]	74.472	28	12	11
900	P60228	Eukaryotic translation initiation factor 3 subunit E [OS=Homo sapiens]	73.748	31	11	11
901	Q12913-1	Receptor-type tyrosine-protein phosphatase eta [OS=Homo sapiens]	71.92	11	11	11
902	P51991-1	Heterogeneous nuclear ribonucleoprotein A3 [OS=Homo sapiens]	69.325	29	13	11
903	Q96QK1	Vacuolar protein sorting-associated protein 35 [OS=Homo sapiens]	68.708	18	11	11
904	P27694	Replication protein A 70 kDa DNA-binding subunit [OS=Homo sapiens]	68	24	11	11
905	P27797	Calreticulin [OS=Homo sapiens]	66.988	27	11	11
906	P19823	Inter-alpha-trypsin inhibitor heavy chain H2 [OS=Homo sapiens]	65.599	12	11	11
907	P11586	C-1-tetrahydrofolate synthase, cytoplasmic [OS=Homo sapiens]	65.235	16	11	11
908	P11766	alcohol dehydrogenase class-3 [OS=Homo sapiens]	62.894	38	11	11
909	Q15008-4	Isoform 4 of 26S proteasome non-ATPase regulatory subunit 6 [OS=Homo sapiens]	62.257	26	11	11
910	P06396	Gelsolin [OS=Homo sapiens]	61.536	14	11	11
911	O75475-1	PC4 and SFRS1-interacting protein [OS=Homo sapiens]	61.45	22	11	11
912	P08174-7	Isoform 7 of Complement decay-accelerating factor [OS=Homo sapiens]	59.518	25	11	11
913	Q9UM54-3	Unconventional myosin-VI [OS=Homo sapiens]	58.855	9	11	11
914	Q9UKM9-1	RNA-binding protein Raly [OS=Homo sapiens]	58.8	33	11	11
915	P62993	Growth factor receptor-bound protein 2 [OS=Homo sapiens]	58.658	48	11	11
916	Q15397	Pumilio homolog 3 [OS=Homo sapiens]	57.464	19	11	11
917	P46779-3	Isoform 3 of 60S ribosomal protein L28 [OS=Homo sapiens]	54.844	41	11	11
918	Q9UHR4	Brain-specific angiogenesis inhibitor 1-associated protein 2-like protein 1 [OS=Homo sapiens]	54.502	28	11	11
919	O00541-1	Pescadillo homolog [OS=Homo sapiens]	54.082	18	11	11
920	P23284	peptidyl-prolyl cis-trans isomerase B [OS=Homo sapiens]	49.796	42	11	11
921	P08754	Guanine nucleotide-binding protein G(k) subunit alpha [OS=Homo sapiens]	193.366	56	19	12
922	P04899-1	guanine nucleotide-binding protein G(i) subunit alpha-2 [OS=Homo sapiens]	182.404	69	21	12
923	O75531	Barrier-to-autointegration factor [OS=Homo sapiens]	176.68	73	12	12
924	P07947	tyrosine-protein kinase Yes [OS=Homo sapiens]	151.29	53	26	12
925	P16401	Histone H1.5 [OS=Homo sapiens]	135.966	37	18	12
926	P09211	Glutathione S-transferase P [OS=Homo sapiens]	133.415	61	12	12
927	P68400	Casein kinase II subunit alpha [OS=Homo sapiens]	128.149	42	14	12
928	P18621-3	Isoform 3 of 60S ribosomal protein L17 [OS=Homo sapiens]	123.533	43	12	12
929	P62158	Calmodulin [OS=Homo sapiens]	118.989	52	12	12
930	P48307	Tissue factor pathway inhibitor 2 [OS=Homo sapiens]	110.431	43	12	12
931	Q9Y285	Phenylalanine--tRNA ligase alpha subunit [OS=Homo sapiens]	102.174	37	12	12
932	Q16625-1	Occludin [OS=Homo sapiens]	99.233	25	12	12
933	O00161	Synaptosomal-associated protein 23 [OS=Homo sapiens]	95.643	60	12	12
934	Q14108-1	Lysosome membrane protein 2 [OS=Homo sapiens]	95.054	32	12	12
935	Q9Y6M7-7	Isoform 7 of Sodium bicarbonate cotransporter 3 [OS=Homo sapiens]	94.287	12	12	12
936	Q8N5I2	arrestin domain-containing protein 1 [OS=Homo sapiens]	92.566	33	12	12
937	P37802-2	Isoform 2 of Transgelin-2 [OS=Homo sapiens]	91.467	64	12	12
938	Q9Y4L1	Hypoxia up-regulated protein 1 [OS=Homo sapiens]	86.935	19	12	12
939	Q9H223	EH domain-containing protein 4 [OS=Homo sapiens]	85.403	32	15	12
940	P33993-1	DNA replication licensing factor MCM7 [OS=Homo sapiens]	81.915	23	12	12
941	Q92598	Heat shock protein 105 kDa [OS=Homo sapiens]	81.865	21	14	12
942	P35232	Prohibitin [OS=Homo sapiens]	78.086	67	12	12
943	Q96PU5	E3 ubiquitin-protein ligase NEDD4-like [OS=Homo sapiens]	76.544	19	17	12
944	P08237-3	Isoform 3 of ATP-dependent 6-phosphofructokinase, muscle type [OS=Homo sapiens]	74.886	20	13	12
945	Q86VP6-1	cullin-associated nedd8-dissociated protein 1 [OS=Homo sapiens]	74.372	13	12	12
946	O00232-1	26s proteasome non-atpase regulatory subunit 12 [OS=Homo sapiens]	70.95	34	13	12
947	P12429	annexin A3 [OS=Homo sapiens]	69.017	43	12	12
948	P22314	Ubiquitin-like modifier-activating enzyme 1 [OS=Homo sapiens]	66.086	14	12	12
949	P60709	Actin, cytoplasmic 1 [OS=Homo sapiens]	561.128	75	29	13
950	P23528	Cofilin-1 [OS=Homo sapiens]	218.829	86	20	13
951	P12814-4	Isoform 4 of Alpha-actinin-1 [OS=Homo sapiens]	215.443	37	30	13
952	P27348	14-3-3 protein theta [OS=Homo sapiens]	150.551	63	19	13
953	P32969	60S ribosomal protein L9 [OS=Homo sapiens]	133.368	71	13	13
954	Q5VW32	BRO1 domain-containing protein BROX [OS=Homo sapiens]	124.75	39	13	13
955	Q9UBU2	Dickkopf-related protein 2 [OS=Homo sapiens]	122.231	54	13	13
956	Q9H9H4	Vacuolar protein sorting-associated protein 37B [OS=Homo sapiens]	116.478	60	13	13
957	P08865	40S ribosomal protein SA [OS=Homo sapiens]	113.583	58	13	13
958	P62277	40S ribosomal protein S13 [OS=Homo sapiens]	105.3	50	13	13
959	P53990-5	Isoform 5 of IST1 homolog [OS=Homo sapiens]	103.436	36	13	13
960	P06576	ATP synthase subunit beta, mitochondrial [OS=Homo sapiens]	102.833	44	13	13
961	Q92841	Probable ATP-dependent RNA helicase DDX17 [OS=Homo sapiens]	102.742	30	21	13
962	O15371	Eukaryotic translation initiation factor 3 subunit D [OS=Homo sapiens]	99.052	32	13	13
963	P0C0L4-1	Complement C4-A [OS=Homo sapiens]	97.962	7	13	13
964	Q04721	Neurogenic locus notch homolog protein 2 [OS=Homo sapiens]	92.225	8	16	13
965	Q9H0S4	Probable ATP-dependent RNA helicase DDX47 [OS=Homo sapiens]	89.019	37	13	13
966	Q5JWF2-1	Guanine nucleotide-binding protein G(S) subunit alpha isoforms XLas [OS=Homo sapiens]	87.927	15	14	13
967	P23526-1	Adenosylhomocysteinase [OS=Homo sapiens]	87.752	36	15	13
968	P61158	actin-related protein 3 [OS=Homo sapiens]	86.796	45	13	13
969	O60488-1	Long-chain-fatty-acid--CoA ligase 4 [OS=Homo sapiens]	86.169	29	15	13
970	Q9Y624	Junctional adhesion molecule A [OS=Homo sapiens]	85.752	43	13	13
971	P55884-2	Isoform 2 of Eukaryotic translation initiation factor 3 subunit B [OS=Homo sapiens]	83.064	17	13	13
972	P62760	Visinin-like protein 1 [OS=Homo sapiens]	80.818	75	13	13
973	P54289	Voltage-dependent calcium channel subunit alpha-2/delta-1 [OS=Homo sapiens]	80.015	15	13	13
974	Q4KMQ2-2	Isoform 2 of Anoctamin-6 [OS=Homo sapiens]	74.337	16	13	13
975	O14980	Exportin-1 [OS=Homo sapiens]	72.687	16	13	13
976	P55060-1	Exportin-2 [OS=Homo sapiens]	72.174	19	13	13
977	P55786	puromycin-sensitive aminopeptidase [OS=Homo sapiens]	70.643	18	13	13
978	P46087-4	Isoform 4 of Probable 28S rRNA (cytosine(4447)-C(5))-methyltransferase [OS=Homo sapiens]	68.032	18	13	13
979	P12259	Coagulation factor V [OS=Homo sapiens]	62.266	6	13	13
980	Q9UNM6	26S proteasome non-ATPase regulatory subunit 13 [OS=Homo sapiens]	61.54	39	13	13
981	P08621-1	U1 small nuclear ribonucleoprotein 70 kDa [OS=Homo sapiens]	57.477	23	13	13
982	P68104	Elongation factor 1-alpha 1 [OS=Homo sapiens]	342.093	66	25	14
983	P09758	Tumor-associated calcium signal transducer 2 [OS=Homo sapiens]	190.162	46	14	14
984	P23634-1	Plasma membrane calcium-transporting ATPase 4 [OS=Homo sapiens]	169.941	27	27	14
985	P29966	Myristoylated alanine-rich C-kinase substrate [OS=Homo sapiens]	167.777	71	14	14
986	Q8WWI5	choline transporter-like protein 1 [OS=Homo sapiens]	140.897	20	14	14
987	P22626	heterogeneous nuclear ribonucleoproteins A2/B1 [OS=Homo sapiens]	121.011	48	18	14
988	P62191	26S proteasome regulatory subunit 4 [OS=Homo sapiens]	116.221	48	15	14
989	P00749	Urokinase-type plasminogen activator [OS=Homo sapiens]	115.818	40	14	14
990	P22087	rRNA 2'-O-methyltransferase fibrillarin [OS=Homo sapiens]	106.842	57	14	14
991	Q9UK41-1	vacuolar protein sorting-associated protein 28 homolog [OS=Homo sapiens]	106.205	61	14	14
992	P09936	Ubiquitin carboxyl-terminal hydrolase isozyme L1 [OS=Homo sapiens]	102.368	71	14	14
993	Q8IZL8	Proline-, glutamic acid- and leucine-rich protein 1 [OS=Homo sapiens]	102.012	18	14	14
994	P12645	bone morphogenetic protein 3 [OS=Homo sapiens]	100.911	32	14	14
995	P35908	Keratin, type II cytoskeletal 2 epidermal [OS=Homo sapiens]	97.868	31	20	14
996	Q9UIW2	Plexin-A1 [OS=Homo sapiens]	97.277	13	21	14
997	Q9Y666	Solute carrier family 12 member 7 [OS=Homo sapiens]	94.47	16	14	14
998	O14908-1	PDZ domain-containing protein GIPC1 [OS=Homo sapiens]	93.265	47	14	14
999	Q01581	hydroxymethylglutaryl-CoA synthase, cytoplasmic [OS=Homo sapiens]	88.15	34	14	14
1000	P38919	Eukaryotic initiation factor 4A-III [OS=Homo sapiens]	87.469	43	17	14
1001	P54764	Ephrin type-A receptor 4 [OS=Homo sapiens]	87.272	23	15	14
1002	P54136-1	arginine--tRNA ligase, cytoplasmic [OS=Homo sapiens]	86.595	26	14	14
1003	Q9BVP2	Guanine nucleotide-binding protein-like 3 [OS=Homo sapiens]	86.06	31	14	14
1004	Q16881-1	Thioredoxin reductase 1, cytoplasmic [OS=Homo sapiens]	85.613	30	14	14
1005	Q5JTH9-1	RRP12-like protein [OS=Homo sapiens]	84.918	17	14	14
1006	P33992	DNA replication licensing factor mcm5 [OS=Homo sapiens]	82.185	25	14	14
1007	P08069	Insulin-like growth factor 1 receptor [OS=Homo sapiens]	80.531	13	14	14
1008	Q8WTV0-2	Isoform 1 of Scavenger receptor class B member 1 [OS=Homo sapiens]	76.7	32	14	14
1009	O43242	26S proteasome non-ATPase regulatory subunit 3 [OS=Homo sapiens]	75.665	27	14	14
1010	Q15058	Kinesin-like protein KIF14 [OS=Homo sapiens]	72.565	10	14	14
1011	P11940-1	Polyadenylate-binding protein 1 [OS=Homo sapiens]	72.32	25	14	14
1012	P62269	40S ribosomal protein S18 [OS=Homo sapiens]	63.962	58	14	14
1013	P05187	alkaline phosphatase, placental type [OS=Homo sapiens]	463.703	69	34	15
1014	P62753	40S RIBOSOMAL PROTEIN S6 [OS=Homo sapiens]	162.427	45	15	15
1015	P62241	40S ribosomal protein S8 [OS=Homo sapiens]	162.013	60	15	15
1016	P50454	Serpin H1 [OS=Homo sapiens]	161.76	52	15	15
1017	Q15758-1	Neutral amino acid transporter B(0) [OS=Homo sapiens]	153.766	32	15	15
1018	P62826	GTP-binding nuclear protein RAN [OS=Homo sapiens]	141.847	49	15	15
1019	Q8TDN6	Ribosome biogenesis protein BRX1 homolog [OS=Homo sapiens]	125.548	52	15	15
1020	P30041	Peroxiredoxin-6 [OS=Homo sapiens]	124.211	65	15	15
1021	Q5T4S7-2	Isoform 2 of E3 ubiquitin-protein ligase UBR4 [OS=Homo sapiens]	110.218	5	15	15
1022	O00231	26S proteasome non-ATPase regulatory subunit 11 [OS=Homo sapiens]	109.736	45	15	15
1023	O43175	D-3-phosphoglycerate dehydrogenase [OS=Homo sapiens]	107.598	35	15	15
1024	P78310-1	Coxsackievirus and adenovirus receptor [OS=Homo sapiens]	105.042	48	15	15
1025	Q96TA1	Niban-like protein 1 [OS=Homo sapiens]	99.69	29	15	15
1026	P33527-9	Isoform 9 of Multidrug resistance-associated protein 1 [OS=Homo sapiens]	99.217	14	16	15
1027	P43686	26S proteasome regulatory subunit 6B [OS=Homo sapiens]	98.398	46	15	15
1028	Q9Y3I0	tRNA-splicing ligase RtcB homolog [OS=Homo sapiens]	97.44	38	15	15
1029	Q02790	Peptidyl-prolyl cis-trans isomerase FKBP4 [OS=Homo sapiens]	94.675	43	15	15
1030	O60832-1	H/ACA ribonucleoprotein complex subunit 4 [OS=Homo sapiens]	92.846	36	15	15
1031	Q13443	disintegrin and metalloproteinase domain-containing protein 9 [OS=Homo sapiens]	86.295	24	15	15
1032	Q6UVY6	DBH-like monooxygenase protein 1 [OS=Homo sapiens]	79.34	28	15	15
1033	P26639-2	Isoform 2 of Threonine--tRNA ligase, cytoplasmic [OS=Homo sapiens]	76.876	25	17	15
1034	Q9NVP1	ATP-dependent RNA helicase DDX18 [OS=Homo sapiens]	74.844	27	15	15
1035	B5ME19	eukaryotic translation initiation factor 3 subunit C-like protein [OS=Homo sapiens]	73.548	15	15	15
1036	P40429	60S ribosomal protein L13a [OS=Homo sapiens]	62.048	47	15	15
1037	P63104	14-3-3 protein zeta/delta [OS=Homo sapiens]	170.143	63	20	16
1038	Q99816	tumor susceptibility gene 101 protein [OS=Homo sapiens]	150.337	38	16	16
1039	O00461	Golgi integral membrane protein 4 [OS=Homo sapiens]	141.249	29	16	16
1040	P05026	Sodium/potassium-transporting ATPase subunit beta-1 [OS=Homo sapiens]	134.473	47	16	16
1041	Q9Y265	RuvB-like 1 [OS=Homo sapiens]	130.242	46	16	16
1042	P27635	60S ribosomal protein L10 [OS=Homo sapiens]	129.785	57	16	16
1043	P12830	Cadherin-1 [OS=Homo sapiens]	125.878	21	16	16
1044	Q14126	Desmoglein-2 [OS=Homo sapiens]	122.22	24	16	16
1045	P07910-2	Isoform C1 of Heterogeneous nuclear ribonucleoproteins C1/C2 [OS=Homo sapiens]	118.991	40	16	16
1046	Q8IWA5-2	Isoform 2 of Choline transporter-like protein 2 [OS=Homo sapiens]	113.915	21	16	16
1047	O75131	Copine-3 [OS=Homo sapiens]	113.778	39	17	16
1048	Q99102-1	Mucin-4 [OS=Homo sapiens]	112.586	12	16	16
1049	Q9Y446-2	Isoform PKP3b of Plakophilin-3 [OS=Homo sapiens]	107.749	27	16	16
1050	P60842	Eukaryotic initiation factor 4A-I [OS=Homo sapiens]	106.802	49	19	16
1051	O60687	Sushi repeat-containing protein SRPX2 [OS=Homo sapiens]	104.827	35	16	16
1052	P35052	Glypican-1 [OS=Homo sapiens]	103.397	41	16	16
1053	Q9Y262	eukaryotic translation initiation factor 3 subunit L [OS=Homo sapiens]	102.792	32	16	16
1054	P22102-1	trifunctional purine biosynthetic protein adenosine-3 [OS=Homo sapiens]	100.469	23	16	16
1055	Q9P0V3-1	SH3 domain-binding protein 4 [OS=Homo sapiens]	98.724	22	16	16
1056	Q02543	60S ribosomal protein L18a [OS=Homo sapiens]	94.934	57	16	16
1057	O94776	Metastasis-associated protein MTA2 [OS=Homo sapiens]	94.581	31	19	16
1058	O43143	Pre-mRNA-splicing factor ATP-dependent RNA helicase DHX15 [OS=Homo sapiens]	77.987	23	16	16
1059	Q9UQE7	Structural maintenance of chromosomes protein 3 [OS=Homo sapiens]	77.575	15	16	16
1060	Q96PY5-3	Isoform 2 of Formin-like protein 2 [OS=Homo sapiens]	76.171	16	16	16
1061	O00186	syntaxin-binding protein 3 [OS=Homo sapiens]	71.954	29	16	16
1062	P01024	Complement C3 [OS=Homo sapiens]	67.357	10	16	16
1063	Q06830	peroxiredoxin-1 [OS=Homo sapiens]	185.779	76	18	17
1064	P62917	60S ribosomal protein L8 [OS=Homo sapiens]	175.36	59	17	17
1065	P15880	40S ribosomal protein S2 [OS=Homo sapiens]	175.041	53	17	17
1066	P46777	60S ribosomal protein L5 [OS=Homo sapiens]	174.941	47	17	17
1067	Q9HB63-1	Netrin-4 [OS=Homo sapiens]	162.822	40	17	17
1068	Q9Y696	Chloride intracellular channel protein 4 [OS=Homo sapiens]	151.904	77	18	17
1069	O00299	chloride intracellular channel protein 1 [OS=Homo sapiens]	148.237	74	17	17
1070	P08727	Keratin, type I cytoskeletal 19 [OS=Homo sapiens]	143.78	57	23	17
1071	P61978-2	Isoform 2 of Heterogeneous nuclear ribonucleoprotein K [OS=Homo sapiens]	134.913	45	17	17
1072	P62280	40S ribosomal protein S11 [OS=Homo sapiens]	127.665	64	17	17
1073	P05362	Intercellular adhesion molecule 1 [OS=Homo sapiens]	123.414	33	17	17
1074	P17980	26S proteasome regulatory subunit 6A [OS=Homo sapiens]	116.548	45	17	17
1075	P27824-2	Isoform 2 of Calnexin [OS=Homo sapiens]	111.563	29	17	17
1076	P21333	Filamin-A [OS=Homo sapiens]	110.377	10	21	17
1077	P22234	multifunctional protein ADE2 [OS=Homo sapiens]	108.47	46	17	17
1078	P26373-1	60S ribosomal protein L13 [OS=Homo sapiens]	108.366	56	17	17
1079	Q9Y4K0	Lysyl oxidase homolog 2 [OS=Homo sapiens]	107.83	25	17	17
1080	P62333	26S proteasome regulatory subunit 10B [OS=Homo sapiens]	103.781	57	17	17
1081	P06744-2	Isoform 2 of Glucose-6-phosphate isomerase [OS=Homo sapiens]	99.575	29	17	17
1082	Q01973	Inactive tyrosine-protein kinase transmembrane receptor ROR1 [OS=Homo sapiens]	98.096	25	17	17
1083	P05388	60S acidic ribosomal protein P0 [OS=Homo sapiens]	96.806	57	17	17
1084	P26641-2	Isoform 2 of Elongation factor 1-gamma [OS=Homo sapiens]	90.166	30	17	17
1085	O95631	Netrin-1 [OS=Homo sapiens]	84.842	27	17	17
1086	Q9NZW5	MAGUK p55 subfamily member 6 [OS=Homo sapiens]	80.326	36	17	17
1087	O95084	Serine protease 23 [OS=Homo sapiens]	266.983	56	18	18
1088	P60174	Triosephosphate isomerase [OS=Homo sapiens]	228.065	76	18	18
1089	Q9GZM7-1	Tubulointerstitial nephritis antigen-like [OS=Homo sapiens]	209.28	60	18	18
1090	P07195	L-lactate dehydrogenase B chain [OS=Homo sapiens]	185.153	58	20	18
1091	P62258-1	14-3-3 protein epsilon [OS=Homo sapiens]	174.116	67	21	18
1092	Q7L576-1	cytoplasmic FMR1-interacting protein 1 [OS=Homo sapiens]	172.253	30	33	18
1093	Q13740-1	CD166 antigen [OS=Homo sapiens]	158.371	36	18	18
1094	P04083	annexin A1 [OS=Homo sapiens]	151.744	55	18	18
1095	P51149	ras-related protein Rab-7a [OS=Homo sapiens]	135.593	83	18	18
1096	P35527	Keratin, type I cytoskeletal 9 [OS=Homo sapiens]	131.952	41	19	18
1097	P08729	Keratin, type II cytoskeletal 7 [OS=Homo sapiens]	125.034	47	25	18
1098	P50995	annexin A11 [OS=Homo sapiens]	111.13	35	18	18
1099	Q9P258	Protein RCC2 [OS=Homo sapiens]	102.927	38	18	18
1100	P20020	Plasma membrane calcium-transporting ATPase 1 [OS=Homo sapiens]	241.418	32	32	19
1101	P16422	Epithelial cell adhesion molecule [OS=Homo sapiens]	235.914	53	19	19
1102	P80723	Brain acid soluble protein 1 [OS=Homo sapiens]	226.43	93	19	19
1103	P04075-2	Isoform 2 of Fructose-bisphosphate aldolase A [OS=Homo sapiens]	221.231	67	21	19
1104	P15121	aldose reductase [OS=Homo sapiens]	203.431	69	20	19
1105	P26022	Pentraxin-related protein PTX3 [OS=Homo sapiens]	186.839	54	19	19
1106	P17844	probable ATP-dependent RNA helicase DDX5 [OS=Homo sapiens]	165.927	40	27	19
1107	P63244	Receptor of activated protein C kinase 1 [OS=Homo sapiens]	162.172	78	19	19
1108	P30153	serine/threonine-protein phosphatase 2A 65 kDa regulatory subunit A alpha isoform [OS=Homo sapiens]	154.424	42	19	19
1109	Q16363	Laminin subunit alpha-4 [OS=Homo sapiens]	140.702	16	19	19
1110	P08758	annexin A5 [OS=Homo sapiens]	140.053	60	20	19
1111	Q14254	Flotillin-2 [OS=Homo sapiens]	135.82	50	19	19
1112	P07948-2	Isoform 2 of Tyrosine-protein kinase Lyn [OS=Homo sapiens]	135.635	52	22	19
1113	Q9H7F0-1	probable cation-transporting ATPase 13A3 [OS=Homo sapiens]	129.816	24	19	19
1114	P30101	Protein disulfide-isomerase A3 [OS=Homo sapiens]	126.846	41	19	19
1115	P62195-1	26S proteasome regulatory subunit 8 [OS=Homo sapiens]	124.69	55	20	19
1116	Q13308-6	Isoform 6 of Inactive tyrosine-protein kinase 7 [OS=Homo sapiens]	121.254	22	19	19
1117	Q7L7X3	Serine/threonine-protein kinase TAO1 [OS=Homo sapiens]	115.231	25	19	19
1118	Q1KMD3	heterogeneous nuclear ribonucleoprotein U-like protein 2 [OS=Homo sapiens]	94.552	25	19	19
1119	P46781	40S ribosomal protein S9 [OS=Homo sapiens]	93.919	53	19	19
1120	P31948-2	Isoform 2 of Stress-induced-phosphoprotein 1 [OS=Homo sapiens]	83.974	32	19	19
1121	P35625	Metalloproteinase inhibitor 3 [OS=Homo sapiens]	413.677	69	20	20
1122	O95819-6	Isoform 6 of Mitogen-activated protein kinase kinase kinase kinase 4 [OS=Homo sapiens]	194.533	31	31	20
1123	Q14160	protein scribble homolog [OS=Homo sapiens]	175.228	20	22	20
1124	Q02878	60S ribosomal protein L6 [OS=Homo sapiens]	173.504	49	20	20
1125	O75533-1	splicing factor 3B subunit 1 [OS=Homo sapiens]	166.37	20	20	20
1126	Q14563	Semaphorin-3A [OS=Homo sapiens]	158.214	32	21	20
1127	O00622	Protein CYR61 [OS=Homo sapiens]	156.984	51	20	20
1128	Q14974	Importin subunit beta-1 [OS=Homo sapiens]	153.805	28	20	20
1129	Q99460	26S proteasome non-ATPase regulatory subunit 1 [OS=Homo sapiens]	137.633	31	20	20
1130	Q9BZE4	Nucleolar GTP-binding protein 1 [OS=Homo sapiens]	124.977	42	20	20
1131	Q9BQG0-2	Isoform 2 of Myb-binding protein 1A [OS=Homo sapiens]	123.047	19	20	20
1132	O00571	ATP-dependent RNA helicase DDX3X [OS=Homo sapiens]	122.304	39	21	20
1133	P07099	epoxide hydrolase 1 [OS=Homo sapiens]	99.207	49	20	20
1134	Q14683	structural maintenance of chromosomes protein 1a [OS=Homo sapiens]	95.233	18	20	20
1135	P62805	histone H4 [OS=Homo sapiens]	331.148	66	21	21
1136	P00338-3	Isoform 3 of L-lactate dehydrogenase A chain [OS=Homo sapiens]	187.409	66	23	21
1137	Q9Y5Y6	suppressor of tumorigenicity 14 protein [OS=Homo sapiens]	170.268	33	21	21
1138	P50395-1	Rab GDP dissociation inhibitor beta [OS=Homo sapiens]	162.54	57	21	21
1139	O75955	Flotillin-1 [OS=Homo sapiens]	157.268	60	21	21
1140	P04264	Keratin, type II cytoskeletal 1 [OS=Homo sapiens]	150.779	38	26	21
1141	P13645	Keratin, type I cytoskeletal 10 [OS=Homo sapiens]	149.471	45	25	21
1142	O00567	Nucleolar protein 56 [OS=Homo sapiens]	145.784	48	21	21
1143	Q9Y230	RuvB-like 2 [OS=Homo sapiens]	138.316	48	21	21
1144	O75643-1	U5 small nuclear ribonucleoprotein 200 kDa helicase [OS=Homo sapiens]	129.379	15	21	21
1145	O75976	Carboxypeptidase D [OS=Homo sapiens]	93.524	17	21	21
1146	P35241-5	Isoform 5 of Radixin [OS=Homo sapiens]	280.116	55	38	22
1147	O75083	WD repeat-containing protein 1 [OS=Homo sapiens]	198.561	50	22	22
1148	Q13200	26S proteasome non-ATPase regulatory subunit 2 [OS=Homo sapiens]	178.882	33	22	22
1149	P61247	40S ribosomal protein S3a [OS=Homo sapiens]	170.376	60	22	22
1150	Q9Y2A7-2	Isoform 2 of Nck-associated protein 1 [OS=Homo sapiens]	162.474	27	22	22
1151	Q99959	Plakophilin-2 [OS=Homo sapiens]	150.558	36	23	22
1152	Q9P2J5	Leucine--tRNA ligase, cytoplasmic [OS=Homo sapiens]	144.998	25	22	22
1153	P35998	26S proteasome regulatory subunit 7 [OS=Homo sapiens]	130.724	62	22	22
1154	P24928	DNA-directed RNA polymerase II subunit RPB1 [OS=Homo sapiens]	122.086	16	22	22
1155	P30876	DNA-directed RNA polymerase II subunit RPB2 [OS=Homo sapiens]	119.106	24	22	22
1156	O75367-1	Core histone macro-H2A.1 [OS=Homo sapiens]	355.213	64	25	23
1157	P23469	Receptor-type tyrosine-protein phosphatase epsilon [OS=Homo sapiens]	196.285	44	25	23
1158	Q16658	Fascin [OS=Homo sapiens]	182.635	55	23	23
1159	P11021	78 kDa glucose-regulated protein [OS=Homo sapiens]	176.432	39	25	23
1160	Q8N271-1	prominin-2 [OS=Homo sapiens]	172.06	32	23	23
1161	P05783	Keratin, type I cytoskeletal 18 [OS=Homo sapiens]	160.712	57	25	23
1162	Q02809-2	Isoform 2 of Procollagen-lysine,2-oxoglutarate 5-dioxygenase 1 [OS=Homo sapiens]	139.093	37	23	23
1163	P43243	Matrin-3 [OS=Homo sapiens]	129.529	32	23	23
1164	Q5SSJ5-1	Heterochromatin protein 1-binding protein 3 [OS=Homo sapiens]	101.587	36	23	23
1165	Q08431	Lactadherin [OS=Homo sapiens]	332.767	68	24	24
1166	P26006-1	Isoform 2 of Integrin alpha-3 [OS=Homo sapiens]	262.381	23	24	24
1167	P29401-2	Isoform 2 of Transketolase [OS=Homo sapiens]	179.761	51	24	24
1168	P47895	Aldehyde dehydrogenase family 1 member A3 [OS=Homo sapiens]	175.764	59	27	24
1169	Q14766-4	Isoform 4 of Latent-transforming growth factor beta-binding protein 1 [OS=Homo sapiens]	166.028	20	24	24
1170	P09543-1	2',3'-cyclic-nucleotide 3'-phosphodiesterase [OS=Homo sapiens]	150.72	52	25	24
1171	P53396-1	ATP-citrate synthase [OS=Homo sapiens]	142.291	25	24	24
1172	P11717	Cation-independent mannose-6-phosphate receptor [OS=Homo sapiens]	118.181	12	24	24
1173	P14868	Aspartate--tRNA ligase, cytoplasmic [OS=Homo sapiens]	107.713	50	24	24
1174	P39060-3	Collagen alpha-1(XVIII) chain [OS=Homo sapiens]	285.963	15	25	25
1175	Q14195-2	Isoform LCRMP-4 of Dihydropyrimidinase-related protein 3 [OS=Homo sapiens]	218.214	61	28	25
1176	Q9H4M9	EH domain-containing protein 1 [OS=Homo sapiens]	202.124	65	28	25
1177	P18124	60S ribosomal protein L7 [OS=Homo sapiens]	199.803	60	25	25
1178	Q14980-1	nuclear mitotic apparatus protein 1 [OS=Homo sapiens]	186.231	17	25	25
1179	Q15029	116 kDa U5 small nuclear ribonucleoprotein component [OS=Homo sapiens]	183.948	36	26	25
1180	Q03169	Tumor necrosis factor alpha-induced protein 2 [OS=Homo sapiens]	167.376	49	25	25
1181	O14936	peripheral plasma membrane protein CASK [OS=Homo sapiens]	140.856	30	25	25
1182	P04406	glyceraldehyde-3-phosphate dehydrogenase [OS=Homo sapiens]	425.944	76	26	26
1183	P08238	Heat shock protein HSP 90-beta [OS=Homo sapiens]	424.561	60	47	26
1184	P13796	Plastin-2 [OS=Homo sapiens]	226.172	62	33	26
1185	P14543-1	Nidogen-1 [OS=Homo sapiens]	225.175	30	26	26
1186	P62424	60S ribosomal protein L7a [OS=Homo sapiens]	209.847	63	26	26
1187	Q8IWU5-1	Extracellular sulfatase Sulf-2 [OS=Homo sapiens]	208.329	33	26	26
1188	P05787-2	Isoform 2 of Keratin, type II cytoskeletal 8 [OS=Homo sapiens]	204.13	53	34	26
1189	P00558	phosphoglycerate kinase 1 [OS=Homo sapiens]	194.74	72	26	26
1190	P18084	Integrin beta-5 [OS=Homo sapiens]	189.494	38	26	26
1191	O15438-4	Isoform 4 of Canalicular multispecific organic anion transporter 2 [OS=Homo sapiens]	189.433	22	27	26
1192	P29317	Ephrin type-A receptor 2 [OS=Homo sapiens]	169.702	38	28	26
1193	P23396	40S ribosomal protein S3 [OS=Homo sapiens]	162.019	84	26	26
1194	P18206	Vinculin [OS=Homo sapiens]	141.608	31	26	26
1195	P52272	Heterogeneous nuclear ribonucleoprotein M [OS=Homo sapiens]	140.427	40	26	26
1196	Q08380	Galectin-3-binding protein [OS=Homo sapiens]	386.212	56	27	27
1197	Q969P0	Immunoglobulin superfamily member 8 [OS=Homo sapiens]	305.066	63	27	27
1198	P40227-1	T-complex protein 1 subunit zeta [OS=Homo sapiens]	217.165	58	27	27
1199	Q12959-3	Isoform 3 of Disks large homolog 1 [OS=Homo sapiens]	207.264	49	28	27
1200	O76021	Ribosomal L1 domain-containing protein 1 [OS=Homo sapiens]	169.099	45	27	27
1201	P13497	Bone morphogenetic protein 1 [OS=Homo sapiens]	151.347	31	27	27
1202	P39023	60S ribosomal protein L3 [OS=Homo sapiens]	249.314	54	28	28
1203	P31939	bifunctional purine biosynthesis protein purH [OS=Homo sapiens]	209.906	62	28	28
1204	Q9H5V8-1	CUB domain-containing protein 1 [OS=Homo sapiens]	204.396	31	28	28
1205	Q14839-2	Isoform 2 of Chromodomain-helicase-DNA-binding protein 4 [OS=Homo sapiens]	166.894	17	28	28
1206	Q92896-2	Isoform 2 of Golgi apparatus protein 1 [OS=Homo sapiens]	150.057	27	28	28
1207	P14625	Endoplasmin [OS=Homo sapiens]	185.27	41	31	29
1208	Q9H0A0	RNA cytidine acetyltransferase [OS=Homo sapiens]	182.916	36	29	29
1209	Q9UIG0	Tyrosine-protein kinase BAZ1B [OS=Homo sapiens]	177.215	23	29	29
1210	O14578-4	Isoform 4 of Citron Rho-interacting kinase [OS=Homo sapiens]	139.729	15	29	29
1211	P35222	Catenin beta-1 [OS=Homo sapiens]	410.041	62	37	30
1212	O43707	Alpha-actinin-4 [OS=Homo sapiens]	394.368	64	47	30
1213	P62701	40S ribosomal protein S4, X isoform [OS=Homo sapiens]	238.995	78	30	30
1214	P11388-4	Isoform 4 of DNA topoisomerase 2-alpha [OS=Homo sapiens]	230.292	28	42	30
1215	Q9H0H5	Rac GTPase-activating protein 1 [OS=Homo sapiens]	223.427	53	30	30
1216	O94832	Unconventional myosin-Id [OS=Homo sapiens]	191.342	35	30	30
1217	O75369-8	Isoform 8 of Filamin-B [OS=Homo sapiens]	180.834	16	34	30
1218	Q5XXA6-1	Anoctamin-1 [OS=Homo sapiens]	149.289	28	30	30
1219	P36578	60S ribosomal protein L4 [OS=Homo sapiens]	336.118	52	31	31
1220	P06733-1	alpha-enolase [OS=Homo sapiens]	289.243	72	31	31
1221	Q9Y4F1	FERM, RhoGEF and pleckstrin domain-containing protein 1 [OS=Homo sapiens]	283.642	37	31	31
1222	P17987	T-complex protein 1 subunit alpha [OS=Homo sapiens]	282.972	66	31	31
1223	P50991	T-complex protein 1 subunit delta [OS=Homo sapiens]	275.637	67	32	31
1224	Q8TE59	A disintegrin and metalloproteinase with thrombospondin motifs 19 [OS=Homo sapiens]	252.619	32	31	31
1225	Q6YHK3-1	CD109 antigen [OS=Homo sapiens]	228.949	24	31	31
1226	O14672	Disintegrin and metalloproteinase domain-containing protein 10 [OS=Homo sapiens]	501.218	53	32	32
1227	P0DMV8	heat shock 70 kDa protein 1A [OS=Homo sapiens]	337.942	61	37	32
1228	P07355-2	Isoform 2 of Annexin A2 [OS=Homo sapiens]	331.128	74	32	32
1229	Q15582	Transforming growth factor-beta-induced protein ig-h3 [OS=Homo sapiens]	271.393	60	32	32
1230	P21980	Protein-glutamine gamma-glutamyltransferase 2 [OS=Homo sapiens]	261.506	53	32	32
1231	P10809	60 kDa heat shock protein, mitochondrial [OS=Homo sapiens]	236.251	61	32	32
1232	P07900-2	Isoform 2 of Heat shock protein HSP 90-alpha [OS=Homo sapiens]	442.858	48	52	33
1233	P08195-4	Isoform 4 of 4F2 cell-surface antigen heavy chain [OS=Homo sapiens]	383.28	46	33	33
1234	P11142-1	Heat shock cognate 71 kDa protein [OS=Homo sapiens]	360.634	59	40	33
1235	P14923	Junction plakoglobin [OS=Homo sapiens]	358.882	70	40	33
1236	P15311	Ezrin [OS=Homo sapiens]	347.514	61	46	33
1237	Q99985	Semaphorin-3C [OS=Homo sapiens]	323.599	54	34	33
1238	P05556-1	Integrin beta-1 [OS=Homo sapiens]	303.402	45	33	33
1239	Q99832	T-complex protein 1 subunit eta [OS=Homo sapiens]	292.46	68	33	33
1240	Q9NR30-1	Nucleolar RNA helicase 2 [OS=Homo sapiens]	224.841	47	36	33
1241	P53621-1	coatomer subunit alpha [OS=Homo sapiens]	211.622	36	33	33
1242	P08582-1	Melanotransferrin [OS=Homo sapiens]	342.404	68	34	34
1243	P50990	T-complex protein 1 subunit theta [OS=Homo sapiens]	242.101	71	34	34
1244	P02786	Transferrin receptor protein 1 [OS=Homo sapiens]	228.015	51	34	34
1245	O00159-1	Unconventional myosin-Ic [OS=Homo sapiens]	208.151	40	34	34
1246	P00750-1	Tissue-type plasminogen activator [OS=Homo sapiens]	492.611	70	36	35
1247	P00352	Retinal dehydrogenase 1 [OS=Homo sapiens]	461.512	73	37	35
1248	P21589-1	5'-nucleotidase [OS=Homo sapiens]	384.794	60	35	35
1249	Q15149-1	plectin [OS=Homo sapiens]	179.517	10	35	35
1250	Q14152	Eukaryotic translation initiation factor 3 subunit A [OS=Homo sapiens]	163.499	27	35	35
1251	P48643	T-complex protein 1 subunit epsilon [OS=Homo sapiens]	332.95	73	37	36
1252	P26038	Moesin [OS=Homo sapiens]	409.789	67	51	37
1253	P12956	X-ray repair cross-complementing protein 6 [OS=Homo sapiens]	331.823	56	37	37
1254	P11413-2	Isoform Long of Glucose-6-phosphate 1-dehydrogenase [OS=Homo sapiens]	293.296	71	37	37
1255	O43795	Unconventional myosin-Ib [OS=Homo sapiens]	247.12	37	37	37
1256	P49368-1	T-complex protein 1 subunit gamma [OS=Homo sapiens]	298.288	63	38	38
1257	P06756	Integrin alpha-V [OS=Homo sapiens]	284.213	44	38	38
1258	P41252	isoleucine--tRNA ligase, cytoplasmic [OS=Homo sapiens]	253.913	37	38	38
1259	P78371-1	T-complex protein 1 subunit beta [OS=Homo sapiens]	388.557	82	39	39
1260	Q9Y490	Talin-1 [OS=Homo sapiens]	302.106	23	39	39
1261	P17301	Integrin alpha-2 [OS=Homo sapiens]	407.738	42	40	40
1262	Q9NZM1	Myoferlin [OS=Homo sapiens]	214.147	23	40	40
1263	P07996	thrombospondin-1 [OS=Homo sapiens]	312.683	39	41	41
1264	P55072	Transitional endoplasmic reticulum ATPase [OS=Homo sapiens]	311.32	60	41	41
1265	P11387	DNA topoisomerase 1 [OS=Homo sapiens]	272.903	45	41	41
1266	P14618	Pyruvate kinase PKM [OS=Homo sapiens]	532.323	76	42	42
1267	O60716-3	Isoform 1AC of Catenin delta-1 [OS=Homo sapiens]	473.851	52	42	42
1268	Q00839	Heterogeneous nuclear ribonucleoprotein U [OS=Homo sapiens]	338.267	50	44	43
1269	P13639	Elongation factor 2 [OS=Homo sapiens]	296.117	55	44	43
1270	Q08211	Atp-dependent rna helicase a [OS=Homo sapiens]	275.292	38	46	46
1271	O60264	SWI/SNF-related matrix-associated actin-dependent regulator of chromatin subfamily A member 5 [OS=Homo sapiens]	211.271	38	46	46
1272	P13010	X-ray repair cross-complementing protein 5 [OS=Homo sapiens]	357.048	66	47	47
1273	P07814	Bifunctional glutamate/proline--tRNA ligase [OS=Homo sapiens]	305.29	45	48	47
1274	P23229-1	integrin alpha-6 [OS=Homo sapiens]	480.151	51	48	48
1275	Q12860	Contactin-1 [OS=Homo sapiens]	460.428	53	48	48
1276	P35221	Catenin alpha-1 [OS=Homo sapiens]	447.496	68	48	48
1277	Q6ZMP0-1	Thrombospondin type-1 domain-containing protein 4 [OS=Homo sapiens]	524.619	64	49	49
1278	P00533-1	epidermal growth factor receptor [OS=Homo sapiens]	478.88	50	50	49
1279	Q14764	major vault protein [OS=Homo sapiens]	453.633	63	50	50
1280	Q9P2B2	prostaglandin F2 receptor negative regulator [OS=Homo sapiens]	596.156	57	51	51
1281	P15144	aminopeptidase N [OS=Homo sapiens]	560.833	48	52	52
1282	P11047	Laminin subunit gamma-1 [OS=Homo sapiens]	416.437	37	54	54
1283	P46940	Ras GTPase-activating-like protein IQGAP1 [OS=Homo sapiens]	413.664	46	58	55
1284	P27708	CAD protein [OS=Homo sapiens]	407.627	35	55	55
1285	Q9HD67	Unconventional myosin-X [OS=Homo sapiens]	361.793	31	55	55
1286	Q13751	Laminin subunit beta-3 [OS=Homo sapiens]	559.432	53	56	56
1287	Q9P265	Disco-interacting protein 2 homolog B [OS=Homo sapiens]	498.828	52	62	57
1288	Q9UHN6-1	Cell surface hyaluronidase [OS=Homo sapiens]	434.691	47	57	57
1289	Q13753-1	Laminin subunit gamma-2 [OS=Homo sapiens]	499.877	50	58	58
1290	O15031	Plexin-B2 [OS=Homo sapiens]	476.188	40	58	58
1291	Q6P2Q9	Pre-mRNA-processing-splicing factor 8 [OS=Homo sapiens]	285.744	29	59	58
1292	P05023	Sodium/potassium-transporting ATPase subunit alpha-1 [OS=Homo sapiens]	546.143	54	60	60
1293	P29144	Tripeptidyl-peptidase 2 [OS=Homo sapiens]	486.354	55	61	61
1294	P07942	Laminin subunit beta-1 [OS=Homo sapiens]	440.523	39	61	61
1295	O00468-6	Isoform 6 of Agrin [OS=Homo sapiens]	591.405	40	62	62
1296	P09874	Poly [ADP-ribose] polymerase 1 [OS=Homo sapiens]	550.698	60	62	62
1297	Q8WUJ3-1	Cell migration-inducing and hyaluronan-binding protein [OS=Homo sapiens]	424.594	52	62	62
1298	P16144-1	Integrin beta-4 [OS=Homo sapiens]	649.281	46	71	71
1299	Q92626	peroxidasin homolog [OS=Homo sapiens]	1086.09	68	85	85
1300	P02751	fibronectin [OS=Homo sapiens]	917.25	50	85	85
1301	P35579-1	Myosin-9 [OS=Homo sapiens]	789.832	55	106	88
1302	Q00610-1	Clathrin heavy chain 1 [OS=Homo sapiens]	958.239	61	91	91
1303	P49327	Fatty acid synthase [OS=Homo sapiens]	851.629	54	103	103
1304	O15230	Laminin subunit alpha-5 [OS=Homo sapiens]	1024.59	41	114	112
1305	Q09666-1	Neuroblast differentiation-associated protein AHNAK [OS=Homo sapiens]	750.898	47	123	123
1306	P98160	Basement membrane-specific heparan sulfate proteoglycan core protein [OS=Homo sapiens]	1213.82	45	125	125
1307	Q99715-1	Collagen alpha-1(XII) chain [OS=Homo sapiens]	1313.88	51	139	139
1308	Q14204	Cytoplasmic dynein 1 heavy chain 1 [OS=Homo sapiens]	1150.86	46	177	176
1309	P78527	DNA-dependent protein kinase catalytic subunit [OS=Homo sapiens]	1479.56	51	203	202
PC9 AZD4785
	Accession	Description	Sum PEP Score	Coverage [%]	# Peptides	# Unique Peptides
1	Q16787-2	Laminin subunit alpha-3 [OS=Homo sapiens]	586.712	24	73	2
2	Q13885	Tubulin beta-2A chain [OS=Homo sapiens]	377.096	75	29	2
3	P04350	Tubulin beta-4A chain [OS=Homo sapiens]	299.726	66	23	2
4	Q14697-2	Isoform 2 of Neutral alpha-glucosidase AB [OS=Homo sapiens]	294.446	48	39	2
5	O00560-1	Syntenin-1 [OS=Homo sapiens]	269.288	73	17	2
6	Q04828	aldo-keto reductase family 1 member C1 [OS=Homo sapiens]	253.791	75	23	2
7	Q02241-3	Isoform 3 of Kinesin-like protein KIF23 [OS=Homo sapiens]	225.2	49	30	2
8	P13611-2	Isoform V1 of Versican core protein [OS=Homo sapiens]	205.891	12	29	2
9	P68032	Actin, alpha cardiac muscle 1 [OS=Homo sapiens]	202.908	39	18	2
10	P23527	Histone H2B type 1-O [OS=Homo sapiens]	173.32	75	17	2
11	P13746-2	Isoform 2 of HLA class I histocompatibility antigen, A-11 alpha chain [OS=Homo sapiens]	158.216	41	14	2
12	P62136-2	Isoform 2 of Serine/threonine-protein phosphatase PP1-alpha catalytic subunit [OS=Homo sapiens]	131.978	40	13	2
13	P62140	Serine/threonine-protein phosphatase PP1-beta catalytic subunit [OS=Homo sapiens]	131.662	42	13	2
14	P04908	histone H2A type 1-B/E [OS=Homo sapiens]	109.785	46	10	2
15	P01111	GTPase NRas [OS=Homo sapiens]	84.167	67	10	2
16	Q92692-1	Nectin-2 [OS=Homo sapiens]	76.829	22	11	2
17	P31943	Heterogeneous nuclear ribonucleoprotein H [OS=Homo sapiens]	64.21	24	9	2
18	P17096-1	High mobility group protein HMG-I/HMG-Y [OS=Homo sapiens]	53.793	49	5	2
19	O60635	Tetraspanin-1 [OS=Homo sapiens]	52.735	7	2	2
20	O95471	Claudin-7 [OS=Homo sapiens]	46.697	16	2	2
21	P55795	heterogeneous nuclear ribonucleoprotein H2 [OS=Homo sapiens]	46.674	21	8	2
22	P15529-1	Membrane cofactor protein [OS=Homo sapiens]	40.703	17	8	2
23	P15529-2	Isoform B of Membrane cofactor protein [OS=Homo sapiens]	36.278	17	8	2
24	P20339	Ras-related protein Rab-5A [OS=Homo sapiens]	33.411	28	5	2
25	Q9BTT6	Leucine-rich repeat-containing protein 1 [OS=Homo sapiens]	32.88	10	4	2
26	P61020	Ras-related protein Rab-5B [OS=Homo sapiens]	31.849	27	5	2
27	O95372	acyl-protein thioesterase 2 [OS=Homo sapiens]	28.972	22	2	2
28	P08603-1	complement factor H [OS=Homo sapiens]	28.684	2	2	2
29	Q86XR7-2	Isoform 2 of TIR domain-containing adapter molecule 2 [OS=Homo sapiens]	28.56	7	2	2
30	Q9BQ39	ATP-dependent RNA helicase DDX50 [OS=Homo sapiens]	24.544	9	5	2
31	P52926-1	high mobility group protein HMGI-C [OS=Homo sapiens]	23.622	21	2	2
32	Q5BVD1-3	Isoform 3 of TPA-induced transmembrane protein [OS=Homo sapiens]	23.543	10	2	2
33	E9PAV3	Nascent polypeptide-associated complex subunit alpha, muscle-specific form [OS=Homo sapiens]	21.945	1	2	2
34	Q9NZI8	Insulin-like growth factor 2 mRNA-binding protein 1 [OS=Homo sapiens]	20.707	7	3	2
35	P46531	Neurogenic locus notch homolog protein 1 [OS=Homo sapiens]	20.263	3	5	2
36	P02042	Hemoglobin subunit delta [OS=Homo sapiens]	20.131	13	2	2
37	Q92544	Transmembrane 9 superfamily member 4 [OS=Homo sapiens]	18.944	5	2	2
38	Q9NRX5	Serine incorporator 1 [OS=Homo sapiens]	18.375	5	2	2
39	Q96JB6	Lysyl oxidase homolog 4 [OS=Homo sapiens]	18.123	4	2	2
40	Q7Z7H5	Transmembrane emp24 domain-containing protein 4 [OS=Homo sapiens]	17.119	16	3	2
41	P63167	Dynein light chain 1, cytoplasmic [OS=Homo sapiens]	17.043	25	2	2
42	P18754-2	Isoform 2 of Regulator of chromosome condensation [OS=Homo sapiens]	16.943	8	2	2
43	Q8NCG7	Sn1-specific diacylglycerol lipase beta [OS=Homo sapiens]	16.562	4	2	2
44	P62942	Peptidyl-prolyl cis-trans isomerase FKBP1A [OS=Homo sapiens]	16.272	30	2	2
45	Q8N3R9-1	MAGUK p55 subfamily member 5 [OS=Homo sapiens]	16.158	5	2	2
46	P50570-1	Dynamin-2 [OS=Homo sapiens]	15.799	4	2	2
47	Q9UHI6	Probable ATP-dependent RNA helicase DDX20 [OS=Homo sapiens]	15.635	4	2	2
48	P68402-1	platelet-activating factor acetylhydrolase IB subunit beta [OS=Homo sapiens]	15.538	12	2	2
49	Q99828-2	Isoform 2 of Calcium and integrin-binding protein 1 [OS=Homo sapiens]	15.252	13	2	2
50	P31942	Heterogeneous nuclear ribonucleoprotein H3 [OS=Homo sapiens]	15.191	9	3	2
51	Q9UI10-2	Isoform 2 of Translation initiation factor eIF-2B subunit delta [OS=Homo sapiens]	15.119	7	2	2
52	P62079	Tetraspanin-5 [OS=Homo sapiens]	14.831	11	2	2
53	Q5VYK3	Proteasome-associated protein ECM29 homolog [OS=Homo sapiens]	14.796	2	2	2
54	Q96J02	E3 ubiquitin-protein ligase Itchy homolog [OS=Homo sapiens]	14.715	6	4	2
55	Q13724	Mannosyl-oligosaccharide glucosidase [OS=Homo sapiens]	14.595	4	2	2
56	P36955	Pigment epithelium-derived factor [OS=Homo sapiens]	14.594	6	2	2
57	Q16739	ceramide glucosyltransferase [OS=Homo sapiens]	14.388	7	2	2
58	Q9H1X3-3	Isoform 3 of DnaJ homolog subfamily C member 25 [OS=Homo sapiens]	14.352	12	2	2
59	P62861	40S ribosomal protein S30 [OS=Homo sapiens]	14.343	19	2	2
60	Q92536	Y+L amino acid transporter 2 [OS=Homo sapiens]	14.295	6	3	2
61	O75494-1	Serine/arginine-rich splicing factor 10 [OS=Homo sapiens]	14.289	10	2	2
62	Q9UBQ0-2	Isoform 2 of Vacuolar protein sorting-associated protein 29 [OS=Homo sapiens]	14.224	18	2	2
63	O95857	Tetraspanin-13 [OS=Homo sapiens]	14.222	14	2	2
64	Q16647	prostacyclin synthase [OS=Homo sapiens]	14.175	6	2	2
65	Q96AG4	Leucine-rich repeat-containing protein 59 [OS=Homo sapiens]	13.964	9	2	2
66	O15173-2	Isoform 2 of Membrane-associated progesterone receptor component 2 [OS=Homo sapiens]	13.886	15	4	2
67	Q6UW68	Transmembrane protein 205 [OS=Homo sapiens]	13.826	16	2	2
68	Q6ZRP7	Sulfhydryl oxidase 2 [OS=Homo sapiens]	13.755	4	2	2
69	Q9H3M7	thioredoxin-interacting protein [OS=Homo sapiens]	13.711	7	2	2
70	Q9UBB4-1	Ataxin-10 [OS=Homo sapiens]	13.331	6	2	2
71	Q9Y3B4	Splicing factor 3B subunit 6 [OS=Homo sapiens]	13.244	21	2	2
72	Q9HCP0-1	Casein kinase I isoform gamma-1 [OS=Homo sapiens]	13.179	9	4	2
73	O95274	Ly6/PLAUR domain-containing protein 3 [OS=Homo sapiens]	13.101	9	2	2
74	P23458	Tyrosine-protein kinase JAK1 [OS=Homo sapiens]	13.023	2	2	2
75	Q6P1M3-1	Lethal(2) giant larvae protein homolog 2 [OS=Homo sapiens]	13.012	3	2	2
76	Q8NHH9	Atlastin-2 [OS=Homo sapiens]	12.91	5	2	2
77	Q9BRX8-1	Redox-regulatory protein FAM213A [OS=Homo sapiens]	12.819	11	2	2
78	Q7Z4G4	tRNA (guanine(10)-N2)-methyltransferase homolog [OS=Homo sapiens]	12.457	6	2	2
79	Q9NS15-1	Latent-transforming growth factor beta-binding protein 3 [OS=Homo sapiens]	12.454	2	2	2
80	P51884	Lumican [OS=Homo sapiens]	12.278	8	2	2
81	Q9UBQ5	Eukaryotic translation initiation factor 3 subunit K [OS=Homo sapiens]	12.259	11	2	2
82	O43493-1	Trans-Golgi network integral membrane protein 2 [OS=Homo sapiens]	12.174	6	2	2
83	P55039	Developmentally-regulated GTP-binding protein 2 [OS=Homo sapiens]	12.135	9	2	2
84	Q06210-1	glutamine--fructose-6-phosphate aminotransferase [isomerizing] 1 [OS=Homo sapiens]	12.063	3	2	2
85	Q15773	Myeloid leukemia factor 2 [OS=Homo sapiens]	12.022	11	2	2
86	Q9NRA1	Platelet-derived growth factor C [OS=Homo sapiens]	11.969	7	2	2
87	Q15041	ADP-ribosylation factor-like protein 6-interacting protein 1 [OS=Homo sapiens]	11.922	9	2	2
88	Q05519	serine/arginine-rich splicing factor 11 [OS=Homo sapiens]	11.903	5	2	2
89	P51571	translocon-associated protein subunit delta [OS=Homo sapiens]	11.903	17	2	2
90	Q9HCM4	Band 4.1-like protein 5 [OS=Homo sapiens]	11.753	3	2	2
91	O43194	G-protein coupled receptor 39 [OS=Homo sapiens]	11.653	6	2	2
92	O94985-1	Calsyntenin-1 [OS=Homo sapiens]	11.505	2	2	2
93	Q7Z6Z7	E3 ubiquitin-protein ligase HUWE1 [OS=Homo sapiens]	11.498	1	2	2
94	Q9H299	SH3 domain-binding glutamic acid-rich-like protein 3 [OS=Homo sapiens]	11.388	31	2	2
95	Q14738-1	Serine/threonine-protein phosphatase 2A 56 kDa regulatory subunit delta isoform [OS=Homo sapiens]	11.26	4	2	2
96	P62857	40S ribosomal protein S28 [OS=Homo sapiens]	11.191	30	2	2
97	O43286	Beta-1,4-galactosyltransferase 5 [OS=Homo sapiens]	11.092	6	2	2
98	Q9BXJ9	N-alpha-acetyltransferase 15, NatA auxiliary subunit [OS=Homo sapiens]	11.059	2	2	2
99	Q8TCT8	Signal peptide peptidase-like 2A [OS=Homo sapiens]	11.055	4	2	2
100	O14786-1	Neuropilin-1 [OS=Homo sapiens]	11.05	3	2	2
101	Q52LJ0-2	Isoform 2 of Protein FAM98B [OS=Homo sapiens]	10.9	5	2	2
102	Q9HAV4	exportin-5 [OS=Homo sapiens]	10.871	2	2	2
103	Q8TCT9-2	Isoform 2 of Minor histocompatibility antigen H13 [OS=Homo sapiens]	10.854	5	2	2
104	Q92817	Envoplakin [OS=Homo sapiens]	10.853	1	2	2
105	Q99729-1	Heterogeneous nuclear ribonucleoprotein A/B [OS=Homo sapiens]	10.838	9	3	2
106	P51511	Matrix metalloproteinase-15 [OS=Homo sapiens]	10.697	6	3	2
107	Q92878-2	Isoform 2 of DNA repair protein RAD50 [OS=Homo sapiens]	10.692	2	2	2
108	Q9NRV9	Heme-binding protein 1 [OS=Homo sapiens]	10.607	15	2	2
109	P02748	complement component C9 [OS=Homo sapiens]	10.397	4	2	2
110	P61956	small ubiquitin-related modifier 2 [OS=Homo sapiens]	10.337	23	2	2
111	Q13057-2	Isoform 2 of Bifunctional coenzyme A synthase [OS=Homo sapiens]	10.309	5	2	2
112	Q9NX24	H/ACA ribonucleoprotein complex subunit 2 [OS=Homo sapiens]	10.289	23	2	2
113	Q13362-5	Isoform 5 of Serine/threonine-protein phosphatase 2A 56 kDa regulatory subunit gamma isoform [OS=Homo sapiens]	10.127	5	2	2
114	P51570-2	Isoform 2 of Galactokinase [OS=Homo sapiens]	10.051	6	2	2
115	P02788	Lactotransferrin [OS=Homo sapiens]	9.905	3	2	2
116	Q9H1C7	Cysteine-rich and transmembrane domain-containing protein 1 [OS=Homo sapiens]	9.855	11	2	2
117	O95336	6-phosphogluconolactonase [OS=Homo sapiens]	9.548	9	2	2
118	P53794	sodium/myo-inositol cotransporter [OS=Homo sapiens]	9.468	3	2	2
119	Q9NP72-2	Isoform 2 of Ras-related protein Rab-18 [OS=Homo sapiens]	9.323	9	2	2
120	O95478	Ribosome biogenesis protein NSA2 homolog [OS=Homo sapiens]	9.154	8	2	2
121	Q7L1Q6-3	Isoform 3 of Basic leucine zipper and W2 domain-containing protein 1 [OS=Homo sapiens]	9.142	7	4	2
122	P35030	Trypsin-3 [OS=Homo sapiens]	9.115	8	2	2
123	P00738	Haptoglobin [OS=Homo sapiens]	8.989	5	2	2
124	P63165	Small ubiquitin-related modifier 1 [OS=Homo sapiens]	8.912	19	2	2
125	Q15046-2	Isoform Mitochondrial of Lysine--tRNA ligase [OS=Homo sapiens]	8.836	3	2	2
126	P62875	DNA-directed RNA polymerases I, II, and III subunit RPABC5 [OS=Homo sapiens]	8.824	30	2	2
127	P46063	ATP-dependent DNA helicase Q1 [OS=Homo sapiens]	8.808	3	2	2
128	Q96HE7	ERO1-like protein alpha [OS=Homo sapiens]	8.768	5	2	2
129	P07477	Trypsin-1 [OS=Homo sapiens]	8.702	11	2	2
130	P59998-2	Isoform 2 of Actin-related protein 2/3 complex subunit 4 [OS=Homo sapiens]	8.432	3	2	2
131	Q9UNX4	WD repeat-containing protein 3 [OS=Homo sapiens]	8.428	3	2	2
132	Q86SJ2	Amphoterin-induced protein 2 [OS=Homo sapiens]	8.36	6	2	2
133	O00443	phosphatidylinositol 4-phosphate 3-kinase C2 domain-containing subunit alpha [OS=Homo sapiens]	8.163	1	2	2
134	O75165	DnaJ homolog subfamily C member 13 [OS=Homo sapiens]	8.146	1	2	2
135	P02654	Apolipoprotein C-I [OS=Homo sapiens]	7.904	13	2	2
136	Q7KZF4	staphylococcal nuclease domain-containing protein 1 [OS=Homo sapiens]	7.894	5	2	2
137	Q6PIU2-2	Isoform 2 of Neutral cholesterol ester hydrolase 1 [OS=Homo sapiens]	7.807	6	2	2
138	Q9UG63-2	Isoform 2 of ATP-binding cassette sub-family F member 2 [OS=Homo sapiens]	7.805	4	2	2
139	P56749	claudin-12 [OS=Homo sapiens]	7.744	9	2	2
140	Q16394	Exostosin-1 [OS=Homo sapiens]	7.662	4	2	2
141	Q8NBI5-2	Isoform 2 of Solute carrier family 43 member 3 [OS=Homo sapiens]	7.649	4	2	2
142	P63220	40S ribosomal protein S21 [OS=Homo sapiens]	7.559	23	2	2
143	P16278	Beta-galactosidase [OS=Homo sapiens]	7.521	3	2	2
144	Q14210	Lymphocyte antigen 6D [OS=Homo sapiens]	7.515	11	2	2
145	O75695	Protein XRP2 [OS=Homo sapiens]	7.236	5	2	2
146	O75882-1	Attractin [OS=Homo sapiens]	7.195	1	2	2
147	Q9BSR8	protein YIPF4 [OS=Homo sapiens]	7.104	7	2	2
148	Q9UQ80	proliferation-associated protein 2G4 [OS=Homo sapiens]	7.073	5	2	2
149	Q92973-1	transportin-1 [OS=Homo sapiens]	6.911	2	2	2
150	P17812	CTP synthase 1 [OS=Homo sapiens]	6.788	4	2	2
151	P49736	DNA replication licensing factor mcm2 [OS=Homo sapiens]	6.339	2	2	2
152	P10643	Complement component C7 [OS=Homo sapiens]	6.334	2	2	2
153	O00214-2	Isoform 2 of Galectin-8 [OS=Homo sapiens]	6.32	6	2	2
154	Q9BXT2	voltage-dependent calcium channel gamma-6 subunit [OS=Homo sapiens]	6.259	7	2	2
155	O14657	Torsin-1B [OS=Homo sapiens]	6.199	6	2	2
156	P49916-1	DNA ligase 3 [OS=Homo sapiens]	6.162	2	2	2
157	P05543	thyroxine-binding globulin [OS=Homo sapiens]	6.037	4	2	2
158	Q9NQ84-2	Isoform 2 of G-protein coupled receptor family C group 5 member C [OS=Homo sapiens]	5.924	4	2	2
159	Q9Y3E7	Charged multivesicular body protein 3 [OS=Homo sapiens]	5.908	8	2	2
160	Q9Y282-3	Isoform 3 of Endoplasmic reticulum-Golgi intermediate compartment protein 3 [OS=Homo sapiens]	5.892	4	2	2
161	P06730-2	Isoform 2 of Eukaryotic translation initiation factor 4E [OS=Homo sapiens]	5.259	6	2	2
162	Q15904	V-type proton ATPase subunit S1 [OS=Homo sapiens]	5.018	3	2	2
163	P53680	AP-2 complex subunit sigma [OS=Homo sapiens]	4.761	11	2	2
164	P18583-9	Isoform I of Protein SON [OS=Homo sapiens]	4.519	2	2	2
165	Q969X5	Endoplasmic reticulum-Golgi intermediate compartment protein 1 [OS=Homo sapiens]	4.217	6	2	2
166	Q14008-3	Isoform 3 of Cytoskeleton-associated protein 5 [OS=Homo sapiens]	4.122	1	2	2
167	P62273-1	40S ribosomal protein S29 [OS=Homo sapiens]	3.852	27	2	2
168	O95445-1	apolipoprotein M [OS=Homo sapiens]	3.817	7	2	2
169	Q6UXI9	Nephronectin [OS=Homo sapiens]	253.001	48	25	3
170	P52895	Aldo-keto reductase family 1 member C2 [OS=Homo sapiens]	211.758	67	19	3
171	Q9BUF5	Tubulin beta-6 chain [OS=Homo sapiens]	134.577	34	14	3
172	P61586	Transforming protein RhoA [OS=Homo sapiens]	116.488	63	12	3
173	P06241-1	Tyrosine-protein kinase Fyn [OS=Homo sapiens]	110.941	44	21	3
174	P01116	GTPase KRas [OS=Homo sapiens]	81.728	60	9	3
175	Q9UNX3	60S ribosomal protein L26-like 1 [OS=Homo sapiens]	81.301	56	14	3
176	Q8TAQ2	SWI/SNF complex subunit SMARCC2 [OS=Homo sapiens]	55.786	7	9	3
177	P0C0S5	Histone H2A.Z [OS=Homo sapiens]	55.367	31	5	3
178	P09972	Fructose-bisphosphate aldolase C [OS=Homo sapiens]	52.812	21	5	3
179	O43653	prostate stem cell antigen [OS=Homo sapiens]	49.662	23	3	3
180	O60636	tetraspanin-2 [OS=Homo sapiens]	47.746	13	3	3
181	Q9P289	serine/threonine-protein kinase 26 [OS=Homo sapiens]	47.326	20	9	3
182	P00441	Superoxide dismutase [Cu-Zn] [OS=Homo sapiens]	45.642	46	3	3
183	Q09028	Histone-binding protein RBBP4 [OS=Homo sapiens]	43.593	28	7	3
184	P52597	Heterogeneous nuclear ribonucleoprotein F [OS=Homo sapiens]	41.285	17	5	3
185	P42677	40S ribosomal protein S27 [OS=Homo sapiens]	40.96	42	6	3
186	P04080	Cystatin-B [OS=Homo sapiens]	39.179	46	3	3
187	P11216	Glycogen phosphorylase, brain form [OS=Homo sapiens]	37.931	9	6	3
188	P15153	Ras-related C3 botulinum toxin substrate 2 [OS=Homo sapiens]	36.805	36	8	3
189	P43003	Excitatory amino acid transporter 1 [OS=Homo sapiens]	35.293	12	4	3
190	P10620	Microsomal glutathione S-transferase 1 [OS=Homo sapiens]	34.936	17	3	3
191	Q13085-4	Isoform 4 of Acetyl-CoA carboxylase 1 [OS=Homo sapiens]	33.478	3	3	3
192	P14209	CD99 antigen [OS=Homo sapiens]	32.817	15	3	3
193	P62318	small nuclear ribonucleoprotein sm d3 [OS=Homo sapiens]	30.691	32	3	3
194	Q9BSJ8-2	Isoform 2 of Extended synaptotagmin-1 [OS=Homo sapiens]	30.564	5	3	3
195	O43684	Mitotic checkpoint protein BUB3 [OS=Homo sapiens]	29.342	11	3	3
196	P53801	pituitary tumor-transforming gene 1 protein-interacting protein [OS=Homo sapiens]	28.425	21	3	3
197	Q14166	Tubulin--tyrosine ligase-like protein 12 [OS=Homo sapiens]	27.843	9	3	3
198	Q14512	Fibroblast growth factor-binding protein 1 [OS=Homo sapiens]	27.683	21	3	3
199	P08962	CD63 antigen [OS=Homo sapiens]	27.513	17	3	3
200	P31641	Sodium- and chloride-dependent taurine transporter [OS=Homo sapiens]	27.203	6	3	3
201	Q9UM47	Neurogenic locus notch homolog protein 3 [OS=Homo sapiens]	26.379	3	6	3
202	O15126-1	Secretory carrier-associated membrane protein 1 [OS=Homo sapiens]	26.026	18	3	3
203	Q9BTU6	Phosphatidylinositol 4-kinase type 2-alpha [OS=Homo sapiens]	25.917	11	3	3
204	P15260	Interferon gamma receptor 1 [OS=Homo sapiens]	25.852	10	3	3
205	Q5SY16	Polynucleotide 5'-hydroxyl-kinase NOL9 [OS=Homo sapiens]	25.324	8	3	3
206	Q9NZH0-2	Isoform 2 of G-protein coupled receptor family C group 5 member B [OS=Homo sapiens]	25.008	6	3	3
207	O75608	Acyl-protein thioesterase 1 [OS=Homo sapiens]	24.098	22	3	3
208	O60610-1	Protein diaphanous homolog 1 [OS=Homo sapiens]	23.92	3	3	3
209	P04004	Vitronectin [OS=Homo sapiens]	23.866	6	3	3
210	O95197-3	Isoform 3 of Reticulon-3 [OS=Homo sapiens]	22.55	14	3	3
211	P06493	Cyclin-dependent kinase 1 [OS=Homo sapiens]	22.109	19	5	3
212	Q92979	Ribosomal RNA small subunit methyltransferase Nep1 [OS=Homo sapiens]	21.307	19	3	3
213	P10644	cAMP-dependent protein kinase type I-alpha regulatory subunit [OS=Homo sapiens]	21.307	12	3	3
214	Q969W9	Protein TMEPAI [OS=Homo sapiens]	21.063	14	3	3
215	Q9NV06	DDB1- and CUL4-associated factor 13 [OS=Homo sapiens]	20.749	10	3	3
216	Q12788	Transducin beta-like protein 3 [OS=Homo sapiens]	20.627	7	3	3
217	Q99536	Synaptic vesicle membrane protein VAT-1 homolog [OS=Homo sapiens]	20.498	12	3	3
218	Q15061	WD repeat-containing protein 43 [OS=Homo sapiens]	20.334	8	3	3
219	P19387	DNA-directed RNA polymerase II subunit RPB3 [OS=Homo sapiens]	20.16	11	3	3
220	P02794	Ferritin heavy chain [OS=Homo sapiens]	20.131	16	3	3
221	Q96KP4	cytosolic non-specific dipeptidase [OS=Homo sapiens]	20.042	10	3	3
222	P15169	Carboxypeptidase N catalytic chain [OS=Homo sapiens]	20.03	7	3	3
223	P04626-1	Receptor tyrosine-protein kinase erbB-2 [OS=Homo sapiens]	19.537	3	4	3
224	P00488	Coagulation factor XIII A chain [OS=Homo sapiens]	19.504	5	3	3
225	Q8NBS9-1	Thioredoxin domain-containing protein 5 [OS=Homo sapiens]	19.197	9	3	3
226	P47914	60S ribosomal protein L29 [OS=Homo sapiens]	19.193	15	3	3
227	Q5EB52-1	Mesoderm-specific transcript homolog protein [OS=Homo sapiens]	19.051	12	3	3
228	Q13478	Interleukin-18 receptor 1 [OS=Homo sapiens]	18.68	8	3	3
229	P05546	Heparin cofactor 2 [OS=Homo sapiens]	18.54	5	3	3
230	Q9NV31	U3 small nucleolar ribonucleoprotein protein IMP3 [OS=Homo sapiens]	18.515	18	3	3
231	O60216	Double-strand-break repair protein rad21 homolog [OS=Homo sapiens]	18.469	5	3	3
232	P05067-1	Amyloid-beta A4 protein [OS=Homo sapiens]	17.84	5	3	3
233	O75509	Tumor necrosis factor receptor superfamily member 21 [OS=Homo sapiens]	17.83	5	3	3
234	P08493-2	Isoform 2 of Matrix Gla protein [OS=Homo sapiens]	17.656	26	3	3
235	Q6UXN9	WD repeat-containing protein 82 [OS=Homo sapiens]	17.503	13	3	3
236	P14314	Glucosidase 2 subunit beta [OS=Homo sapiens]	17.439	9	4	3
237	O14744	Protein arginine N-methyltransferase 5 [OS=Homo sapiens]	17.332	6	3	3
238	P31153	S-adenosylmethionine synthase isoform type-2 [OS=Homo sapiens]	17.2	10	3	3
239	Q9Y3Y2-3	Isoform 2 of Chromatin target of PRMT1 protein [OS=Homo sapiens]	17.11	14	3	3
240	O15145	Actin-related protein 2/3 complex subunit 3 [OS=Homo sapiens]	16.924	20	3	3
241	P35268	60S ribosomal protein L22 [OS=Homo sapiens]	16.804	20	3	3
242	O60911	Cathepsin L2 [OS=Homo sapiens]	16.5	10	3	3
243	Q9Y295	developmentally-regulated GTP-binding protein 1 [OS=Homo sapiens]	16.346	10	3	3
244	O15260-1	surfeit locus protein 4 [OS=Homo sapiens]	16.325	12	3	3
245	O75691	Small subunit processome component 20 homolog [OS=Homo sapiens]	16.13	1	3	3
246	Q9Y3E0	vesicle transport protein GOT1B [OS=Homo sapiens]	16.028	19	3	3
247	P00387-3	Isoform 3 of NADH-cytochrome b5 reductase 3 [OS=Homo sapiens]	15.683	18	3	3
248	P02774-3	Isoform 3 of Vitamin D-binding protein [OS=Homo sapiens]	15.68	8	3	3
249	O15335	Chondroadherin [OS=Homo sapiens]	15.61	13	3	3
250	Q86W42	THO complex subunit 6 homolog [OS=Homo sapiens]	15.591	13	3	3
251	P24666-1	Low molecular weight phosphotyrosine protein phosphatase [OS=Homo sapiens]	15.548	20	3	3
252	P00736	Complement C1r subcomponent [OS=Homo sapiens]	15.48	6	3	3
253	P51809-2	Isoform 2 of Vesicle-associated membrane protein 7 [OS=Homo sapiens]	15.402	17	3	3
254	P10768	S-formylglutathione hydrolase [OS=Homo sapiens]	15.114	16	3	3
255	Q9Y3A6	Transmembrane emp24 domain-containing protein 5 [OS=Homo sapiens]	15.069	14	3	3
256	P62304	small nuclear ribonucleoprotein E [OS=Homo sapiens]	15.068	29	3	3
257	P45880-1	Isoform 1 of Voltage-dependent anion-selective channel protein 2 [OS=Homo sapiens]	14.96	12	3	3
258	Q9BSC4-1	Nucleolar protein 10 [OS=Homo sapiens]	14.506	6	3	3
259	P40937-1	Replication factor C subunit 5 [OS=Homo sapiens]	14.379	13	3	3
260	Q15021	condensin complex subunit 1 [OS=Homo sapiens]	14.154	3	3	3
261	A8MWD9	Putative small nuclear ribonucleoprotein G-like protein 15 [OS=Homo sapiens]	14.026	26	3	3
262	Q12904-2	Isoform 2 of Aminoacyl tRNA synthase complex-interacting multifunctional protein 1 [OS=Homo sapiens]	13.966	11	3	3
263	Q9BV40	vesicle-associated membrane protein 8 [OS=Homo sapiens]	13.693	33	3	3
264	P61077-3	Isoform 3 of Ubiquitin-conjugating enzyme E2 D3 [OS=Homo sapiens]	13.609	28	3	3
265	Q8IWA0	WD repeat-containing protein 75 [OS=Homo sapiens]	13.536	5	3	3
266	P39748	Flap endonuclease 1 [OS=Homo sapiens]	13.314	10	3	3
267	A6NHR9-1	structural maintenance of chromosomes flexible hinge domain-containing protein 1 [OS=Homo sapiens]	13.27	2	3	3
268	Q08722	Leukocyte surface antigen CD47 [OS=Homo sapiens]	12.98	9	3	3
269	O60487	Myelin protein zero-like protein 2 [OS=Homo sapiens]	12.819	14	3	3
270	P52434	DNA-directed RNA polymerases I, II, and III subunit RPABC3 [OS=Homo sapiens]	12.694	20	3	3
271	P02749	Beta-2-glycoprotein 1 [OS=Homo sapiens]	12.348	7	3	3
272	P00742	Coagulation factor X [OS=Homo sapiens]	11.95	6	3	3
273	O43747-2	Isoform 2 of AP-1 complex subunit gamma-1 [OS=Homo sapiens]	11.889	4	3	3
274	O15440	Multidrug resistance-associated protein 5 [OS=Homo sapiens]	11.71	2	3	3
275	Q99584	Protein S100-A13 [OS=Homo sapiens]	11.528	33	3	3
276	Q96DI7-2	Isoform 2 of U5 small nuclear ribonucleoprotein 40 kDa protein [OS=Homo sapiens]	11.502	8	3	3
277	Q14624-1	Inter-alpha-trypsin inhibitor heavy chain H4 [OS=Homo sapiens]	11.473	2	3	3
278	P48449-1	lanosterol synthase [OS=Homo sapiens]	11.345	5	3	3
279	P08648	Integrin alpha-5 [OS=Homo sapiens]	11.045	3	3	3
280	Q9UPY5	Cystine/glutamate transporter [OS=Homo sapiens]	10.833	6	3	3
281	P62306	Small nuclear ribonucleoprotein F [OS=Homo sapiens]	10.699	31	3	3
282	P22352	Glutathione peroxidase 3 [OS=Homo sapiens]	10.623	11	3	3
283	Q9BXJ4-3	Isoform 3 of Complement C1q tumor necrosis factor-related protein 3 [OS=Homo sapiens]	9.373	7	3	3
284	Q9NUM4	Transmembrane protein 106B [OS=Homo sapiens]	8.362	11	3	3
285	P29373	Cellular retinoic acid-binding protein 2 [OS=Homo sapiens]	8.282	18	3	3
286	Q13509	tubulin beta-3 chain [OS=Homo sapiens]	221.807	50	20	4
287	Q99880	Histone H2B type 1-L [OS=Homo sapiens]	179.924	75	17	4
288	P10412	Histone H1.4 [OS=Homo sapiens]	169.4	47	20	4
289	P62937	peptidyl-prolyl cis-trans isomerase A [OS=Homo sapiens]	133.157	65	12	4
290	P60033	CD81 antigen [OS=Homo sapiens]	125.364	28	4	4
291	P84085	ADP-ribosylation factor 5 [OS=Homo sapiens]	86.201	56	10	4
292	Q9H0U4	ras-related protein Rab-1B [OS=Homo sapiens]	84.701	73	12	4
293	P63000-2	Isoform B of Ras-related C3 botulinum toxin substrate 1 [OS=Homo sapiens]	81.741	49	12	4
294	P18085	ADP-ribosylation factor 4 [OS=Homo sapiens]	74.474	52	9	4
295	P62841	40S ribosomal protein S15 [OS=Homo sapiens]	64.063	41	4	4
296	Q9Y6E0	Serine/threonine-protein kinase 24 [OS=Homo sapiens]	63.812	23	10	4
297	P11234-2	Isoform 2 of Ras-related protein Ral-B [OS=Homo sapiens]	60.5	37	8	4
298	P61006	Ras-related protein Rab-8A [OS=Homo sapiens]	60.329	57	12	4
299	Q15366-2	Isoform 2 of Poly(rC)-binding protein 2 [OS=Homo sapiens]	59.142	31	8	4
300	P11233	Ras-related protein Ral-A [OS=Homo sapiens]	56.967	36	8	4
301	P54760	Ephrin type-B receptor 4 [OS=Homo sapiens]	53.866	8	6	4
302	O95782	AP-2 complex subunit alpha-1 [OS=Homo sapiens]	52.892	12	9	4
303	O75954	tetraspanin-9 [OS=Homo sapiens]	48.439	21	4	4
304	P61769	Beta-2-microglobulin [OS=Homo sapiens]	47.521	38	4	4
305	Q9NUP9	Protein lin-7 homolog C [OS=Homo sapiens]	47.332	36	7	4
306	P60866-2	Isoform 2 of 40S ribosomal protein S20 [OS=Homo sapiens]	47.221	24	4	4
307	P49720	proteasome subunit beta type-3 [OS=Homo sapiens]	46.783	27	4	4
308	P62314	Small nuclear ribonucleoprotein Sm D1 [OS=Homo sapiens]	46.742	37	4	4
309	O14817	Tetraspanin-4 [OS=Homo sapiens]	43.872	24	4	4
310	Q9UHD1	cysteine and histidine-rich domain-containing protein 1 [OS=Homo sapiens]	37.95	20	4	4
311	Q15836	Vesicle-associated membrane protein 3 [OS=Homo sapiens]	37.852	40	4	4
312	Q6P2E9-1	Enhancer of mRNA-decapping protein 4 [OS=Homo sapiens]	37.527	6	4	4
313	Q14520-1	Hyaluronan-binding protein 2 [OS=Homo sapiens]	37.478	6	4	4
314	Q8NBZ7-2	Isoform 2 of UDP-glucuronic acid decarboxylase 1 [OS=Homo sapiens]	37.421	21	4	4
315	Q16555-1	Dihydropyrimidinase-related protein 2 [OS=Homo sapiens]	33.626	18	7	4
316	Q15833-3	Isoform 3 of Syntaxin-binding protein 2 [OS=Homo sapiens]	32.839	9	4	4
317	Q15043	Zinc transporter ZIP14 [OS=Homo sapiens]	32.783	11	4	4
318	Q15293	Reticulocalbin-1 [OS=Homo sapiens]	32.533	19	4	4
319	Q658P3-2	Isoform 2 of Metalloreductase STEAP3 [OS=Homo sapiens]	32.112	10	4	4
320	P10599-1	thioredoxin [OS=Homo sapiens]	31.849	41	4	4
321	Q96J84-2	Isoform 2 of Kin of IRRE-like protein 1 [OS=Homo sapiens]	31.7	8	4	4
322	Q9NZZ3	Charged multivesicular body protein 5 [OS=Homo sapiens]	31.519	28	4	4
323	Q13155	aminoacyl tRNA synthase complex-interacting multifunctional protein 2 [OS=Homo sapiens]	31.038	20	4	4
324	P62995	transformer-2 protein homolog beta [OS=Homo sapiens]	30.957	20	6	4
325	P51153	Ras-related protein Rab-13 [OS=Homo sapiens]	30.786	36	7	4
326	O15551	Claudin-3 [OS=Homo sapiens]	30.676	23	5	4
327	O43688-2	Isoform 2 of Phospholipid phosphatase 2 [OS=Homo sapiens]	30.663	17	4	4
328	Q9Y678	Coatomer subunit gamma-1 [OS=Homo sapiens]	30.173	6	4	4
329	Q9UN37	Vacuolar protein sorting-associated protein 4A [OS=Homo sapiens]	29.697	17	6	4
330	Q8NBN3-1	Transmembrane protein 87A [OS=Homo sapiens]	29.417	11	4	4
331	Q6NZI2-1	caveolae-associated protein 1 [OS=Homo sapiens]	28.443	11	4	4
332	Q14332	Frizzled-2 [OS=Homo sapiens]	28.105	10	7	4
333	P63218	guanine nucleotide-binding protein g(i)/g(s)/g(o) subunit gamma-5 [OS=Homo sapiens]	27.675	66	4	4
334	O15118	Niemann-Pick C1 protein [OS=Homo sapiens]	27.667	6	4	4
335	Q9NU22	Midasin [OS=Homo sapiens]	27.537	1	4	4
336	P19256	Lymphocyte function-associated antigen 3 [OS=Homo sapiens]	27.453	14	4	4
337	P17655-1	Calpain-2 catalytic subunit [OS=Homo sapiens]	27.114	7	4	4
338	Q9NQX7	Integral membrane protein 2C [OS=Homo sapiens]	26.955	24	4	4
339	Q8WWQ0	PH-interacting protein [OS=Homo sapiens]	26.362	3	5	4
340	P54920	alpha-soluble nsf attachment protein [OS=Homo sapiens]	26.349	16	4	4
341	P17813	Endoglin [OS=Homo sapiens]	26.241	9	4	4
342	P42356	phosphatidylinositol 4-kinase alpha [OS=Homo sapiens]	26.101	2	4	4
343	Q9BXS4	Transmembrane protein 59 [OS=Homo sapiens]	25.875	16	4	4
344	P39656	Dolichyl-diphosphooligosaccharide--protein glycosyltransferase 48 kDa subunit [OS=Homo sapiens]	25.414	13	4	4
345	P12109	Collagen alpha-1(VI) chain [OS=Homo sapiens]	25.304	6	4	4
346	P50443	sulfate transporter [OS=Homo sapiens]	24.986	7	4	4
347	Q9BVK6	Transmembrane emp24 domain-containing protein 9 [OS=Homo sapiens]	24.855	20	5	4
348	Q00796	Sorbitol dehydrogenase [OS=Homo sapiens]	24.833	15	4	4
349	O75400	pre-mRNA-processing factor 40 homolog A [OS=Homo sapiens]	24.742	4	4	4
350	Q8TED0	U3 small nucleolar RNA-associated protein 15 homolog [OS=Homo sapiens]	24.578	13	4	4
351	P33991	DNA replication licensing factor MCM4 [OS=Homo sapiens]	24.085	7	4	4
352	P07339	Cathepsin D [OS=Homo sapiens]	23.867	14	4	4
353	Q96CF2	Charged multivesicular body protein 4c [OS=Homo sapiens]	23.753	22	5	4
354	Q7L9L4-2	Isoform 2 of MOB kinase activator 1B [OS=Homo sapiens]	23.716	19	4	4
355	O15143	Actin-related protein 2/3 complex subunit 1B [OS=Homo sapiens]	23.577	14	4	4
356	Q10471	Polypeptide N-acetylgalactosaminyltransferase 2 [OS=Homo sapiens]	23.559	11	4	4
357	O43324-1	Eukaryotic translation elongation factor 1 epsilon-1 [OS=Homo sapiens]	23.483	31	4	4
358	Q9BYG3	MKI67 FHA domain-interacting nucleolar phosphoprotein [OS=Homo sapiens]	23.351	16	4	4
359	P36871-2	Isoform 2 of Phosphoglucomutase-1 [OS=Homo sapiens]	22.783	9	4	4
360	P37235	Hippocalcin-like protein 1 [OS=Homo sapiens]	22.681	23	4	4
361	P49591	Serine--tRNA ligase, cytoplasmic [OS=Homo sapiens]	22.57	13	4	4
362	P05198	Eukaryotic translation initiation factor 2 subunit 1 [OS=Homo sapiens]	22.106	14	4	4
363	P13473-3	Isoform LAMP-2C of Lysosome-associated membrane glycoprotein 2 [OS=Homo sapiens]	21.991	9	4	4
364	P48444	Coatomer subunit delta [OS=Homo sapiens]	21.969	9	4	4
365	Q9UL25	Ras-related protein Rab-21 [OS=Homo sapiens]	21.56	20	4	4
366	O43776	Asparagine--tRNA ligase, cytoplasmic [OS=Homo sapiens]	21.383	7	4	4
367	P30043	flavin reductase (NADPH) [OS=Homo sapiens]	21.339	23	4	4
368	O00264	Membrane-associated progesterone receptor component 1 [OS=Homo sapiens]	21.33	24	6	4
369	Q8TDD1-2	Isoform 2 of ATP-dependent RNA helicase DDX54 [OS=Homo sapiens]	21.207	5	4	4
370	P38606	V-type proton ATPase catalytic subunit A [OS=Homo sapiens]	21.008	10	4	4
371	P09382	Galectin-1 [OS=Homo sapiens]	20.804	33	4	4
372	O00339-1	Matrilin-2 [OS=Homo sapiens]	20.768	5	4	4
373	P25205-2	Isoform 2 of DNA replication licensing factor MCM3 [OS=Homo sapiens]	20.235	6	4	4
374	Q9BRG1	Vacuolar protein-sorting-associated protein 25 [OS=Homo sapiens]	20.19	18	4	4
375	P61970	nuclear transport factor 2 [OS=Homo sapiens]	20.166	46	4	4
376	Q14690	Protein RRP5 homolog [OS=Homo sapiens]	20.13	3	4	4
377	Q13555-6	Isoform 6 of Calcium/calmodulin-dependent protein kinase type II subunit gamma [OS=Homo sapiens]	19.908	10	4	4
378	Q9UQB8	Brain-specific angiogenesis inhibitor 1-associated protein 2 [OS=Homo sapiens]	19.907	8	4	4
379	Q8NE71-1	ATP-binding cassette sub-family F member 1 [OS=Homo sapiens]	19.876	6	4	4
380	Q96PK6-1	RNA-binding protein 14 [OS=Homo sapiens]	19.819	7	4	4
381	Q9BZG1	Ras-related protein Rab-34 [OS=Homo sapiens]	19.815	18	4	4
382	Q9UBV8	Peflin [OS=Homo sapiens]	19.794	15	4	4
383	Q9BVI4	Nucleolar complex protein 4 homolog [OS=Homo sapiens]	19.325	10	4	4
384	P03973	Antileukoproteinase [OS=Homo sapiens]	19.266	31	4	4
385	Q13418	Integrin-linked protein kinase [OS=Homo sapiens]	19.258	9	4	4
386	Q6DD88	Atlastin-3 [OS=Homo sapiens]	18.932	10	4	4
387	A0FGR8-6	Isoform 6 of Extended synaptotagmin-2 [OS=Homo sapiens]	18.708	5	4	4
388	P36957	Dihydrolipoyllysine-residue succinyltransferase component of 2-oxoglutarate dehydrogenase complex, mitochondrial [OS=Homo sapiens]	18.656	9	4	4
389	P20042	Eukaryotic translation initiation factor 2 subunit 2 [OS=Homo sapiens]	18.642	11	4	4
390	Q13409-1	cytoplasmic dynein 1 intermediate chain 2 [OS=Homo sapiens]	18.497	11	4	4
391	O95747	Serine/threonine-protein kinase OSR1 [OS=Homo sapiens]	17.992	8	4	4
392	P15170-3	Isoform 3 of Eukaryotic peptide chain release factor GTP-binding subunit ERF3A [OS=Homo sapiens]	17.367	9	4	4
393	Q9NTI5	Sister chromatid cohesion protein PDS5 homolog B [OS=Homo sapiens]	17.101	3	4	4
394	P49721	proteasome subunit beta type-2 [OS=Homo sapiens]	16.651	21	4	4
395	P04632	Calpain small subunit 1 [OS=Homo sapiens]	16.381	21	4	4
396	Q99436	Proteasome subunit beta type-7 [OS=Homo sapiens]	16.244	12	4	4
397	P35251-1	Replication factor C subunit 1 [OS=Homo sapiens]	15.448	3	4	4
398	P78417	Glutathione S-transferase omega-1 [OS=Homo sapiens]	15.025	15	4	4
399	Q13530	Serine incorporator 3 [OS=Homo sapiens]	14.803	6	4	4
400	O15144	Actin-related protein 2/3 complex subunit 2 [OS=Homo sapiens]	14.174	13	4	4
401	P47756-2	Isoform 2 of F-actin-capping protein subunit beta [OS=Homo sapiens]	13.958	15	4	4
402	P09429	High mobility group protein B1 [OS=Homo sapiens]	13.67	20	4	4
403	P22676	Calretinin [OS=Homo sapiens]	13.223	15	4	4
404	P84090	Enhancer of rudimentary homolog [OS=Homo sapiens]	12.3	24	4	4
405	Q9HD42-1	Charged multivesicular body protein 1a [OS=Homo sapiens]	11.214	17	4	4
406	Q7LBR1	Charged multivesicular body protein 1b [OS=Homo sapiens]	9.884	15	4	4
407	P06703	protein S100-A6 [OS=Homo sapiens]	8.236	33	4	4
408	P55263-1	Adenosine kinase [OS=Homo sapiens]	8.103	10	4	4
409	P07437	tubulin beta chain [OS=Homo sapiens]	365.112	74	28	5
410	P68366	Tubulin alpha-4A chain [OS=Homo sapiens]	264.934	62	23	5
411	P23142-4	Isoform C of Fibulin-1 [OS=Homo sapiens]	176.018	35	17	5
412	P30475	HLA class I histocompatibility antigen, B-39 alpha chain [OS=Homo sapiens]	143.01	46	14	5
413	P42330	Aldo-keto reductase family 1 member C3 [OS=Homo sapiens]	138.963	59	17	5
414	P31946	14-3-3 protein beta/alpha [OS=Homo sapiens]	114.795	54	13	5
415	P62820	Ras-related protein Rab-1A [OS=Homo sapiens]	78.789	71	13	5
416	Q9H4B7	tubulin beta-1 chain [OS=Homo sapiens]	70.773	23	10	5
417	Q8IUE6	Histone H2A type 2-B [OS=Homo sapiens]	67.894	43	9	5
418	P41221	protein Wnt-5a [OS=Homo sapiens]	62.523	24	9	5
419	P13987	CD59 glycoprotein [OS=Homo sapiens]	59.959	26	5	5
420	O14828	Secretory carrier-associated membrane protein 3 [OS=Homo sapiens]	58.298	19	5	5
421	O43390-1	heterogeneous nuclear ribonucleoprotein r [OS=Homo sapiens]	53.251	18	10	5
422	Q13547	histone deacetylase 1 [OS=Homo sapiens]	52.809	26	11	5
423	O14910	Protein lin-7 homolog A [OS=Homo sapiens]	52.745	36	8	5
424	P02765	Alpha-2-HS-glycoprotein [OS=Homo sapiens]	51.282	9	5	5
425	O60256-1	Phosphoribosyl pyrophosphate synthase-associated protein 2 [OS=Homo sapiens]	48.325	29	7	5
426	Q9Y3U8	60S ribosomal protein L36 [OS=Homo sapiens]	47.976	36	6	5
427	Q6IAA8	ragulator complex protein LAMTOR1 [OS=Homo sapiens]	46.966	58	5	5
428	Q15363	Transmembrane emp24 domain-containing protein 2 [OS=Homo sapiens]	46.627	27	5	5
429	P02533	Keratin, type I cytoskeletal 14 [OS=Homo sapiens]	46.298	18	11	5
430	P07741-1	Adenine phosphoribosyltransferase [OS=Homo sapiens]	44.894	37	5	5
431	P49773	Histidine triad nucleotide-binding protein 1 [OS=Homo sapiens]	44.153	71	5	5
432	P61221	ATP-binding cassette sub-family E member 1 [OS=Homo sapiens]	43.86	13	5	5
433	Q13501-1	sequestosome-1 [OS=Homo sapiens]	43.63	18	5	5
434	P62854	40S ribosomal protein S26 [OS=Homo sapiens]	43.377	50	5	5
435	P61163	Alpha-centractin [OS=Homo sapiens]	42.136	25	5	5
436	P62266	40S ribosomal protein S23 [OS=Homo sapiens]	42.059	43	5	5
437	Q9Y5S2	Serine/threonine-protein kinase MRCK beta [OS=Homo sapiens]	41.647	6	5	5
438	O95983-1	methyl-CpG-binding domain protein 3 [OS=Homo sapiens]	41.636	20	5	5
439	P09493-10	Isoform 10 of Tropomyosin alpha-1 chain [OS=Homo sapiens]	41.214	30	10	5
440	Q9H190	Syntenin-2 [OS=Homo sapiens]	40.942	19	5	5
441	P27701	CD82 antigen [OS=Homo sapiens]	40.761	22	5	5
442	Q969X6	U3 small nucleolar RNA-associated protein 4 homolog [OS=Homo sapiens]	39.834	11	5	5
443	Q92597	Protein NDRG1 [OS=Homo sapiens]	39.402	21	5	5
444	Q9Y5X9	Endothelial lipase [OS=Homo sapiens]	39.295	14	5	5
445	P62847-4	Isoform 4 of 40S ribosomal protein S24 [OS=Homo sapiens]	37.408	14	5	5
446	P62714	serine/threonine-protein phosphatase 2A catalytic subunit beta isoform [OS=Homo sapiens]	37.345	22	5	5
447	P55209	Nucleosome assembly protein 1-like 1 [OS=Homo sapiens]	36.747	25	6	5
448	O95373	Importin-7 [OS=Homo sapiens]	36.283	6	5	5
449	Q9ULV4-3	Isoform 3 of Coronin-1C [OS=Homo sapiens]	36.114	13	5	5
450	P52907	F-actin-capping protein subunit alpha-1 [OS=Homo sapiens]	36.052	29	5	5
451	O75095-1	Multiple epidermal growth factor-like domains protein 6 [OS=Homo sapiens]	35.863	4	5	5
452	O76094	Signal recognition particle subunit SRP72 [OS=Homo sapiens]	35.25	12	5	5
453	P25398	40S ribosomal protein S12 [OS=Homo sapiens]	33.85	45	5	5
454	P30825	High affinity cationic amino acid transporter 1 [OS=Homo sapiens]	33.56	10	5	5
455	Q7Z5G4	Golgin subfamily A member 7 [OS=Homo sapiens]	33.554	38	5	5
456	P23258	tubulin gamma-1 chain [OS=Homo sapiens]	33.283	19	5	5
457	P49006	MARCKS-related protein [OS=Homo sapiens]	33.122	36	5	5
458	P60903	Protein S100-A10 [OS=Homo sapiens]	32.937	34	5	5
459	Q9UDY2-7	Isoform 7 of Tight junction protein ZO-2 [OS=Homo sapiens]	32.582	6	5	5
460	P61513	60S ribosomal protein L37a [OS=Homo sapiens]	32.503	52	5	5
461	Q53GQ0	Very-long-chain 3-oxoacyl-CoA reductase [OS=Homo sapiens]	32.246	25	5	5
462	P12268	inosine-5'-monophosphate dehydrogenase 2 [OS=Homo sapiens]	32.204	13	5	5
463	P31431-1	syndecan-4 [OS=Homo sapiens]	31.846	25	5	5
464	P26599-3	Isoform 3 of Polypyrimidine tract-binding protein 1 [OS=Homo sapiens]	31.55	14	5	5
465	O00429-6	Isoform 6 of Dynamin-1-like protein [OS=Homo sapiens]	31.234	11	5	5
466	Q99808-2	Isoform 2 of Equilibrative nucleoside transporter 1 [OS=Homo sapiens]	30.746	13	5	5
467	P52701	DNA mismatch repair protein MSH6 [OS=Homo sapiens]	30.565	5	5	5
468	A5D8V6	Vacuolar protein sorting-associated protein 37C [OS=Homo sapiens]	30.325	16	5	5
469	P42766	60S ribosomal protein L35 [OS=Homo sapiens]	29.657	29	5	5
470	Q9NVA2-2	Isoform 2 of Septin-11 [OS=Homo sapiens]	29.654	16	6	5
471	Q9UHF1	Epidermal growth factor-like protein 7 [OS=Homo sapiens]	29.456	21	5	5
472	Q6PCB8	Embigin [OS=Homo sapiens]	29.12	19	5	5
473	P48509	CD151 antigen [OS=Homo sapiens]	28.946	16	5	5
474	P63173	60s ribosomal protein l38 [OS=Homo sapiens]	28.722	36	5	5
475	P02649	Apolipoprotein E [OS=Homo sapiens]	28.481	14	5	5
476	Q8NI27-1	THO complex subunit 2 [OS=Homo sapiens]	28.314	4	5	5
477	P07602-1	Prosaposin [OS=Homo sapiens]	28.213	12	5	5
478	O95816	BAG family molecular chaperone regulator 2 [OS=Homo sapiens]	27.91	26	5	5
479	Q15185	Prostaglandin E synthase 3 [OS=Homo sapiens]	27.903	36	5	5
480	P16152	Carbonyl reductase [NADPH] 1 [OS=Homo sapiens]	27.81	24	5	5
481	Q93050-3	Isoform 3 of V-type proton ATPase 116 kDa subunit a isoform 1 [OS=Homo sapiens]	27.513	7	5	5
482	O15498	Synaptobrevin homolog YKT6 [OS=Homo sapiens]	27.171	30	5	5
483	P61289-2	Isoform 2 of Proteasome activator complex subunit 3 [OS=Homo sapiens]	26.869	17	5	5
484	Q9HB40	Retinoid-inducible serine carboxypeptidase [OS=Homo sapiens]	26.792	13	5	5
485	Q9P0L0-2	Isoform 2 of Vesicle-associated membrane protein-associated protein A [OS=Homo sapiens]	26.71	20	5	5
486	O95490-6	Isoform 6 of Adhesion G protein-coupled receptor L2 [OS=Homo sapiens]	26.41	5	5	5
487	P54578	Ubiquitin carboxyl-terminal hydrolase 14 [OS=Homo sapiens]	26.162	11	5	5
488	Q8NI36	WD repeat-containing protein 36 [OS=Homo sapiens]	25.922	8	5	5
489	P17936-2	Isoform 2 of Insulin-like growth factor-binding protein 3 [OS=Homo sapiens]	25.394	18	5	5
490	P29122-7	Isoform PACE4E-I of Proprotein convertase subtilisin/kexin type 6 [OS=Homo sapiens]	24.768	7	5	5
491	Q96FW1	Ubiquitin thioesterase otub1 [OS=Homo sapiens]	24.737	22	5	5
492	O75084	Frizzled-7 [OS=Homo sapiens]	24.425	12	8	5
493	Q8N163-1	Cell cycle and apoptosis regulator protein 2 [OS=Homo sapiens]	24.186	6	5	5
494	Q08945	FACT complex subunit SSRP1 [OS=Homo sapiens]	23.611	8	5	5
495	P62851	40S ribosomal protein S25 [OS=Homo sapiens]	23.517	30	5	5
496	Q6DKI1	60S ribosomal protein L7-like 1 [OS=Homo sapiens]	23.464	20	5	5
497	O15427	Monocarboxylate transporter 4 [OS=Homo sapiens]	22.556	11	5	5
498	P04156-1	Major prion protein [OS=Homo sapiens]	22.537	18	5	5
499	P34897-1	Serine hydroxymethyltransferase, mitochondrial [OS=Homo sapiens]	22.419	9	5	5
500	Q14566	DNA replication licensing factor MCM6 [OS=Homo sapiens]	21.592	6	5	5
501	P47897	glutamine--tRNA ligase [OS=Homo sapiens]	21.404	8	6	5
502	O75347	Tubulin-specific chaperone A [OS=Homo sapiens]	21.287	45	5	5
503	P01008	Antithrombin-III [OS=Homo sapiens]	21.025	9	5	5
504	P02771	Alpha-fetoprotein [OS=Homo sapiens]	20.34	7	5	5
505	Q96CW1	AP-2 complex subunit mu [OS=Homo sapiens]	20.203	12	5	5
506	Q96CS7-2	Isoform 2 of Pleckstrin homology domain-containing family B member 2 [OS=Homo sapiens]	19.952	17	5	5
507	P19388	DNA-directed RNA polymerases I, II, and III subunit RPABC1 [OS=Homo sapiens]	19.916	24	5	5
508	Q9NY12-1	H/ACA ribonucleoprotein complex subunit 1 [OS=Homo sapiens]	17.973	22	5	5
509	O43633	charged multivesicular body protein 2a [OS=Homo sapiens]	14.425	15	5	5
510	O43491-1	band 4.1-like protein 2 [OS=Homo sapiens]	197.717	40	34	6
511	P00747	Plasminogen [OS=Homo sapiens]	185.488	8	6	6
512	P62879	Guanine nucleotide-binding protein G(I)/G(S)/G(T) subunit beta-2 [OS=Homo sapiens]	179.555	50	14	6
513	P62834	ras-related protein Rap-1A [OS=Homo sapiens]	139.078	67	15	6
514	P22392-2	Isoform 3 of Nucleoside diphosphate kinase B [OS=Homo sapiens]	137.476	77	15	6
515	P61224-1	Ras-related protein Rap-1b [OS=Homo sapiens]	128.141	67	15	6
516	P61204	ADP-ribosylation factor 3 [OS=Homo sapiens]	93.594	67	12	6
517	P53985	Monocarboxylate transporter 1 [OS=Homo sapiens]	86.267	7	6	6
518	Q9Y3L5	ras-related protein Rap-2c [OS=Homo sapiens]	84.058	68	11	6
519	P51148-2	Isoform 2 of Ras-related protein Rab-5C [OS=Homo sapiens]	78.335	51	9	6
520	P29992	guanine nucleotide-binding protein subunit alpha-11 [OS=Homo sapiens]	69.905	44	13	6
521	Q9UBI6	guanine nucleotide-binding protein g(i)/g(s)/g(o) subunit gamma-12 [OS=Homo sapiens]	67.594	71	6	6
522	Q15365	Poly(RC)-binding protein 1 [OS=Homo sapiens]	65.747	41	10	6
523	P69905	Hemoglobin subunit alpha [OS=Homo sapiens]	63.758	54	6	6
524	Q13641	Trophoblast glycoprotein [OS=Homo sapiens]	62.892	18	6	6
525	P67936	Tropomyosin alpha-4 chain [OS=Homo sapiens]	60.276	39	12	6
526	P49755	Transmembrane emp24 domain-containing protein 10 [OS=Homo sapiens]	55.116	26	6	6
527	P25787	Proteasome subunit alpha type-2 [OS=Homo sapiens]	53.886	40	6	6
528	Q12905	Interleukin enhancer-binding factor 2 [OS=Homo sapiens]	51.926	24	6	6
529	P08708	40S ribosomal protein S17 [OS=Homo sapiens]	51.18	52	6	6
530	P28070	Proteasome subunit beta type-4 [OS=Homo sapiens]	50.329	36	6	6
531	Q9H7P6	Multivesicular body subunit 12B [OS=Homo sapiens]	49.52	34	6	6
532	P49257	Protein ERGIC-53 [OS=Homo sapiens]	49.286	18	6	6
533	P62070-4	Isoform 4 of Ras-related protein R-Ras2 [OS=Homo sapiens]	48.319	43	8	6
534	P10301	Ras-related protein R-Ras [OS=Homo sapiens]	47.829	48	8	6
535	P62328	Thymosin beta-4 [OS=Homo sapiens]	47.268	57	6	6
536	P52566	Rho GDP-dissociation inhibitor 2 [OS=Homo sapiens]	46.644	48	6	6
537	P52565	rho GDP-dissociation inhibitor 1 [OS=Homo sapiens]	46.632	26	6	6
538	Q08J23	tRNA (Cytosine(34)-C(5))-methyltransferase [OS=Homo sapiens]	46.127	12	6	6
539	Q16181	Septin-7 [OS=Homo sapiens]	45.377	22	7	6
540	Q9UHD8-1	Septin-9 [OS=Homo sapiens]	44.943	14	6	6
541	P01127	Platelet-derived growth factor subunit B [OS=Homo sapiens]	44.054	24	6	6
542	P30050-1	60S ribosomal protein L12 [OS=Homo sapiens]	43.706	55	6	6
543	Q15738	sterol-4-alpha-carboxylate 3-dehydrogenase, decarboxylating [OS=Homo sapiens]	43.657	25	6	6
544	Q9NRY6	Phospholipid scramblase 3 [OS=Homo sapiens]	43.655	26	6	6
545	Q9Y5J1	U3 small nucleolar RNA-associated protein 18 homolog [OS=Homo sapiens]	43.541	15	6	6
546	P61160-1	Actin-related protein 2 [OS=Homo sapiens]	42.818	19	6	6
547	Q9NP79	Vacuolar protein sorting-associated protein VTA1 homolog [OS=Homo sapiens]	42.057	26	6	6
548	Q9Y5K6	CD2-associated protein [OS=Homo sapiens]	41.798	14	6	6
549	P61421	V-type proton ATPase subunit d 1 [OS=Homo sapiens]	40.565	25	6	6
550	Q04837	Single-stranded DNA-binding protein, mitochondrial [OS=Homo sapiens]	40.132	49	6	6
551	P29692-2	Isoform 2 of Elongation factor 1-delta [OS=Homo sapiens]	40.035	13	6	6
552	Q92754	Transcription factor AP-2 gamma [OS=Homo sapiens]	39.909	14	6	6
553	P41091	eukaryotic translation initiation factor 2 subunit 3 [OS=Homo sapiens]	39.588	21	6	6
554	Q9NUQ9	protein FAM49B [OS=Homo sapiens]	38.92	23	6	6
555	P15151-1	Poliovirus receptor [OS=Homo sapiens]	38.92	17	6	6
556	P52292	Importin subunit alpha-1 [OS=Homo sapiens]	38.89	11	6	6
557	Q8WTT2	Nucleolar complex protein 3 homolog [OS=Homo sapiens]	38.614	10	6	6
558	Q15269	Periodic tryptophan protein 2 homolog [OS=Homo sapiens]	38.457	9	6	6
559	Q06033-1	Inter-alpha-trypsin inhibitor heavy chain H3 [OS=Homo sapiens]	38.232	5	6	6
560	Q15393-1	Splicing factor 3B subunit 3 [OS=Homo sapiens]	38.057	6	6	6
561	Q8IZF2	Adhesion G protein-coupled receptor F5 [OS=Homo sapiens]	37.785	6	6	6
562	Q14692	ribosome biogenesis protein BMS1 homolog [OS=Homo sapiens]	37.037	7	6	6
563	Q8N474	Secreted frizzled-related protein 1 [OS=Homo sapiens]	37.024	21	6	6
564	Q14344	Guanine nucleotide-binding protein subunit alpha-13 [OS=Homo sapiens]	36.929	26	8	6
565	Q07666	KH domain-containing, RNA-binding, signal transduction-associated protein 1 [OS=Homo sapiens]	36.512	15	6	6
566	P48729-1	Casein kinase I isoform alpha [OS=Homo sapiens]	36.507	22	6	6
567	P31949	protein S100-A11 [OS=Homo sapiens]	36.5	52	6	6
568	Q2NL82	Pre-rRNA-processing protein TSR1 homolog [OS=Homo sapiens]	36.095	10	6	6
569	Q9Y3F4-2	Isoform 2 of Serine-threonine kinase receptor-associated protein [OS=Homo sapiens]	35.357	22	6	6
570	Q99623	Prohibitin-2 [OS=Homo sapiens]	35.317	23	6	6
571	Q03135	Caveolin-1 [OS=Homo sapiens]	35.23	35	6	6
572	Q9Y4W2	Ribosomal biogenesis protein LAS1L [OS=Homo sapiens]	35.022	10	6	6
573	P20908	Collagen alpha-1(V) chain [OS=Homo sapiens]	34.944	5	6	6
574	P46783	40S ribosomal protein S10 [OS=Homo sapiens]	34.465	33	6	6
575	P41250	Glycine--tRNA ligase [OS=Homo sapiens]	33.664	14	6	6
576	P21796	voltage-dependent anion-selective channel protein 1 [OS=Homo sapiens]	33.529	28	6	6
577	Q16543	Hsp90 co-chaperone Cdc37 [OS=Homo sapiens]	33.488	21	6	6
578	Q03701	CCAAT/enhancer-binding protein zeta [OS=Homo sapiens]	32.468	7	6	6
579	Q86UX7	Fermitin family homolog 3 [OS=Homo sapiens]	32.445	11	6	6
580	P67870	Casein kinase II subunit beta [OS=Homo sapiens]	32.36	33	6	6
581	Q9HBH0	Rho-related GTP-binding protein RhoF [OS=Homo sapiens]	32.209	35	6	6
582	Q99988	Growth/differentiation factor 15 [OS=Homo sapiens]	31.423	35	6	6
583	P61088	ubiquitin-conjugating enzyme E2 N [OS=Homo sapiens]	31.178	47	6	6
584	O14745	Na(+)/H(+) exchange regulatory cofactor NHE-RF1 [OS=Homo sapiens]	30.885	21	6	6
585	P62913	60S ribosomal protein L11 [OS=Homo sapiens]	30.725	27	6	6
586	P20340-1	Ras-related protein Rab-6A [OS=Homo sapiens]	30.637	36	7	6
587	O00592	Podocalyxin [OS=Homo sapiens]	30.514	11	6	6
588	Q86VN1	Vacuolar protein-sorting-associated protein 36 [OS=Homo sapiens]	30.511	22	6	6
589	P00492	Hypoxanthine-guanine phosphoribosyltransferase [OS=Homo sapiens]	30.243	31	6	6
590	Q92734	Protein TFG [OS=Homo sapiens]	29.851	15	6	6
591	Q13838-2	Isoform 2 of Spliceosome RNA helicase DDX39B [OS=Homo sapiens]	29.764	15	6	6
592	Q9Y3T9	Nucleolar complex protein 2 homolog [OS=Homo sapiens]	28.57	9	6	6
593	P09668	Pro-cathepsin H [OS=Homo sapiens]	28.247	21	6	6
594	P38646	Stress-70 protein, mitochondrial [OS=Homo sapiens]	28.048	11	7	6
595	Q14498-1	RNA-binding protein 39 [OS=Homo sapiens]	27.501	14	6	6
596	P48556	26S proteasome non-ATPase regulatory subunit 8 [OS=Homo sapiens]	27.377	19	6	6
597	P37837	Transaldolase [OS=Homo sapiens]	27.239	19	6	6
598	P35659-1	Protein DEK [OS=Homo sapiens]	26.322	17	6	6
599	P04114	apolipoprotein B-100 [OS=Homo sapiens]	25.951	1	6	6
600	O15162	phospholipid scramblase 1 [OS=Homo sapiens]	25.47	23	6	6
601	Q9HDC9	Adipocyte plasma membrane-associated protein [OS=Homo sapiens]	25.441	19	6	6
602	P51114-1	Fragile X mental retardation syndrome-related protein 1 [OS=Homo sapiens]	25.35	11	6	6
603	P49207	60S ribosomal protein L34 [OS=Homo sapiens]	24.006	37	6	6
604	Q15382	GTP-binding protein rheb [OS=Homo sapiens]	22.876	29	6	6
605	Q8IV08	Phospholipase D3 [OS=Homo sapiens]	22.728	11	6	6
606	Q96RT1-8	Isoform 8 of Erbin [OS=Homo sapiens]	21.768	5	6	6
607	P07237	Protein disulfide-isomerase [OS=Homo sapiens]	21.192	12	6	6
608	Q04760-1	lactoylglutathione lyase [OS=Homo sapiens]	20.009	33	6	6
609	O43278	Kunitz-type protease inhibitor 1 [OS=Homo sapiens]	19.763	11	6	6
610	P09497-2	Isoform Non-brain of Clathrin light chain B [OS=Homo sapiens]	18.694	24	6	6
611	P23142	Fibulin-1 [OS=Homo sapiens]	209.468	37	19	7
612	P62873	Guanine nucleotide-binding protein G(I)/G(S)/G(T) subunit beta-1 [OS=Homo sapiens]	169.158	56	13	7
613	Q9NQC3-2	Isoform 2 of Reticulon-4 [OS=Homo sapiens]	96.692	30	7	7
614	P13797	Plastin-3 [OS=Homo sapiens]	92.405	30	15	7
615	P63010-2	Isoform 2 of AP-2 complex subunit beta [OS=Homo sapiens]	83.34	20	14	7
616	Q9Y653	Adhesion G-protein coupled receptor G1 [OS=Homo sapiens]	81.699	14	7	7
617	P61225	ras-related protein Rap-2b [OS=Homo sapiens]	81.056	64	11	7
618	P50148	Guanine nucleotide-binding protein G(Q) subunit alpha [OS=Homo sapiens]	78.595	45	14	7
619	Q03405	Urokinase plasminogen activator surface receptor [OS=Homo sapiens]	77.346	30	7	7
620	Q96FQ6	Protein S100-A16 [OS=Homo sapiens]	76.182	68	7	7
621	P04844-1	Dolichyl-diphosphooligosaccharide--protein glycosyltransferase subunit 2 [OS=Homo sapiens]	75.239	18	7	7
622	Q92769	Histone deacetylase 2 [OS=Homo sapiens]	74.726	33	13	7
623	P62263	40S ribosomal protein S14 [OS=Homo sapiens]	68.278	39	7	7
624	Q9Y289	Sodium-dependent multivitamin transporter [OS=Homo sapiens]	67.893	12	7	7
625	Q13330-1	Metastasis-associated protein MTA1 [OS=Homo sapiens]	66.67	19	12	7
626	P11166	Solute carrier family 2, facilitated glucose transporter member 1 [OS=Homo sapiens]	66.608	12	8	7
627	P62330	ADP-ribosylation factor 6 [OS=Homo sapiens]	65.829	59	8	7
628	Q7L2H7	Eukaryotic translation initiation factor 3 subunit M [OS=Homo sapiens]	64.648	22	7	7
629	O14950	Myosin regulatory light chain 12B [OS=Homo sapiens]	63.731	44	7	7
630	Q01813	ATP-dependent 6-phosphofructokinase, platelet type [OS=Homo sapiens]	60.403	13	8	7
631	O75351	Vacuolar protein sorting-associated protein 4B [OS=Homo sapiens]	59.213	30	9	7
632	O43865	S-adenosylhomocysteine hydrolase-like protein 1 [OS=Homo sapiens]	58.662	23	10	7
633	P13693	Translationally-controlled tumor protein [OS=Homo sapiens]	56.79	66	7	7
634	Q9Y2X3	Nucleolar protein 58 [OS=Homo sapiens]	56.653	18	7	7
635	O75874	Isocitrate dehydrogenase [NADP] cytoplasmic [OS=Homo sapiens]	55.775	27	8	7
636	P42892	Endothelin-converting enzyme 1 [OS=Homo sapiens]	53.825	14	7	7
637	Q92616	eIF-2-alpha kinase activator GCN1 [OS=Homo sapiens]	53.156	4	7	7
638	P40926	Malate dehydrogenase, mitochondrial [OS=Homo sapiens]	51.287	27	7	7
639	Q01082-1	Spectrin beta chain, non-erythrocytic 1 [OS=Homo sapiens]	50.892	4	7	7
640	P35249	replication factor C subunit 4 [OS=Homo sapiens]	50.157	29	7	7
641	P61026	ras-related protein rab-10 [OS=Homo sapiens]	50.033	45	11	7
642	Q9Y639-2	Neuroplastin [OS=Homo sapiens]	49.542	18	7	7
643	Q14151	scaffold attachment factor B2 [OS=Homo sapiens]	49.512	13	12	7
644	O43291	Kunitz-type protease inhibitor 2 [OS=Homo sapiens]	49.391	36	7	7
645	Q9UMS4	Pre-mRNA-processing factor 19 [OS=Homo sapiens]	49.343	29	7	7
646	P83731	60S ribosomal protein L24 [OS=Homo sapiens]	49.318	34	7	7
647	Q9Y6M5	zinc transporter 1 [OS=Homo sapiens]	47.774	19	7	7
648	O95297-1	Myelin protein zero-like protein 1 [OS=Homo sapiens]	47.518	28	7	7
649	P57678	Gem-associated protein 4 [OS=Homo sapiens]	47.425	10	8	7
650	P11279	Lysosome-associated membrane glycoprotein 1 [OS=Homo sapiens]	46.965	17	7	7
651	Q9NPF2-1	Carbohydrate sulfotransferase 11 [OS=Homo sapiens]	46.581	27	7	7
652	P50895	Basal cell adhesion molecule [OS=Homo sapiens]	45.863	15	7	7
653	P43007-1	neutral amino acid transporter A [OS=Homo sapiens]	45.801	20	7	7
654	P51532-1	Transcription activator BRG1 [OS=Homo sapiens]	44.929	6	7	7
655	P53999	Activated RNA polymerase II transcriptional coactivator p15 [OS=Homo sapiens]	44.442	58	7	7
656	P49411	elongation factor Tu, mitochondrial [OS=Homo sapiens]	44.178	21	7	7
657	P56192	Methionine--tRNA ligase, cytoplasmic [OS=Homo sapiens]	44.132	11	7	7
658	Q08174-2	Isoform 2 of Protocadherin-1 [OS=Homo sapiens]	44.011	6	7	7
659	P28074-1	proteasome subunit beta type-5 [OS=Homo sapiens]	42.988	31	7	7
660	Q9NY35-1	Claudin domain-containing protein 1 [OS=Homo sapiens]	42.686	27	7	7
661	P09525	annexin A4 [OS=Homo sapiens]	42.37	30	8	7
662	P20645	Cation-dependent mannose-6-phosphate receptor [OS=Homo sapiens]	41.951	32	7	7
663	P62899-2	Isoform 2 of 60S ribosomal protein L31 [OS=Homo sapiens]	41.908	44	7	7
664	O95858	Tetraspanin-15 [OS=Homo sapiens]	41.342	23	7	7
665	P61019-1	Ras-related protein Rab-2A [OS=Homo sapiens]	40.021	42	7	7
666	Q8NCH0	Carbohydrate sulfotransferase 14 [OS=Homo sapiens]	39.911	23	7	7
667	Q01518-1	adenylyl cyclase-associated protein 1 [OS=Homo sapiens]	39.901	20	7	7
668	Q92542-1	Nicastrin [OS=Homo sapiens]	37.382	11	7	7
669	P50552	Vasodilator-stimulated phosphoprotein [OS=Homo sapiens]	36.528	19	7	7
670	Q9NSD9	Phenylalanine--tRNA ligase beta subunit [OS=Homo sapiens]	35.553	12	7	7
671	Q07955-1	Serine/arginine-rich splicing factor 1 [OS=Homo sapiens]	35.395	24	7	7
672	Q4LDE5	Sushi, von Willebrand factor type A, EGF and pentraxin domain-containing protein 1 [OS=Homo sapiens]	35.328	3	7	7
673	P04792	Heat shock protein beta-1 [OS=Homo sapiens]	34.808	41	7	7
674	Q14118	Dystroglycan [OS=Homo sapiens]	34.165	9	7	7
675	Q8IZP0	abl interactor 1 [OS=Homo sapiens]	34.144	18	7	7
676	P84103	Serine/arginine-rich splicing factor 3 [OS=Homo sapiens]	32.97	42	8	7
677	Q8NBJ5	Procollagen galactosyltransferase 1 [OS=Homo sapiens]	31.216	10	7	7
678	P21266	glutathione S-transferase Mu 3 [OS=Homo sapiens]	30.45	36	7	7
679	Q15233	Non-POU domain-containing octamer-binding protein [OS=Homo sapiens]	29.578	13	8	7
680	Q7L014	probable ATP-dependent RNA helicase DDX46 [OS=Homo sapiens]	28.969	8	7	7
681	P25788-1	Proteasome subunit alpha type-3 [OS=Homo sapiens]	26.586	27	7	7
682	Q8WWY8	Lipase member H [OS=Homo sapiens]	26.091	18	7	7
683	P05534	HLA class I histocompatibility antigen, A-24 alpha chain [OS=Homo sapiens]	291.558	62	25	8
684	P01892	HLA class I histocompatibility antigen, A-2 alpha chain [OS=Homo sapiens]	254.285	61	22	8
685	P67809	Nuclease-sensitive element-binding protein 1 [OS=Homo sapiens]	168.631	44	13	8
686	P51665	26S proteasome non-ATPase regulatory subunit 7 [OS=Homo sapiens]	106.832	38	8	8
[truncated: 2,775 more rows]
