# Supplementary material for: Antisense oligonucleotide activity in tumour cells is influenced by intracellular LBPA distribution and extracellular vesicle recycling
Source: Commun Biol. 2021 Nov 1;4:1241. doi: 10.1038/s42003-021-02772-0 (PMC8560811; doi:10.1038/s42003-021-02772-0)
Supplement: Supplementary file 5 — Supplementary Data 2 [file 42003_2021_2772_MOESM5_ESM.xlsx]

## Sheet: Sheet1
		Exlusive proteins in PC9 and LK2-derived EVs
PC9 control	Accession number	Protein
1	Q92930	Ras-related protein Rab-8B [OS=Homo sapiens]
2	Q9HAV0	Guanine nucleotide-binding protein subunit beta-4 [OS=Homo sapiens]
3	Q93096	Protein tyrosine phosphatase type IVA 1 [OS=Homo sapiens]
4	Q9NRR3	CDC42 small effector protein 2 [OS=Homo sapiens]
5	O00629	Importin subunit alpha-3 [OS=Homo sapiens]
6	Q9UHB9	Signal recognition particle subunit SRP68 [OS=Homo sapiens]
7	Q9NVM1	Protein eva-1 homolog B [OS=Homo sapiens]
8	Q16851	UTP--glucose-1-phosphate uridylyltransferase [OS=Homo sapiens]
9	P68036-3	Isoform 3 of Ubiquitin-conjugating enzyme E2 L3 [OS=Homo sapiens]
10	Q02952-1	A-kinase anchor protein 12 [OS=Homo sapiens]
11	Q6ZUX7	LHFPL tetraspan subfamily member 2 protein [OS=Homo sapiens]
12	O00244	Copper transport protein ATOX1 [OS=Homo sapiens]
13	P13804-1	Electron transfer flavoprotein subunit alpha, mitochondrial [OS=Homo sapiens]
14	O94915-1	protein furry homolog-like [OS=Homo sapiens]
15	Q8ND76	cyclin-Y [OS=Homo sapiens]
16	Q13283	Ras GTPase-activating protein-binding protein 1 [OS=Homo sapiens]
17	Q9P035	Very-long-chain (3R)-3-hydroxyacyl-CoA dehydratase 3 [OS=Homo sapiens]
18	Q96H20-1	Vacuolar-sorting protein SNF8 [OS=Homo sapiens]
19	P30085	UMP-CMP kinase [OS=Homo sapiens]
20	Q9NZ01-1	Very-long-chain enoyl-CoA reductase [OS=Homo sapiens]
21	P11117	Lysosomal acid phosphatase [OS=Homo sapiens]
22	P25815	Protein S100-P [OS=Homo sapiens]
23	Q8TEX9-2	Isoform 2 of Importin-4 [OS=Homo sapiens]
24	Q5T9L3-2	Isoform 2 of Protein wntless homolog [OS=Homo sapiens]
25	P30040-1	Endoplasmic reticulum resident protein 29 [OS=Homo sapiens]
26	Q9P1F3	Costars family protein ABRACL [OS=Homo sapiens]
27	Q9UL46	proteasome activator complex subunit 2 [OS=Homo sapiens]
28	P40616	ADP-ribosylation factor-like protein 1 [OS=Homo sapiens]
29	Q8NEM2	SHC SH2 domain-binding protein 1 [OS=Homo sapiens]
30	P07199	Major centromere autoantigen B [OS=Homo sapiens]
31	P02545	Prelamin-A/C [OS=Homo sapiens]
32	Q92567	Protein FAM168A [OS=Homo sapiens]
33	O75223-1	gamma-glutamylcyclotransferase [OS=Homo sapiens]
34	O95994	Anterior gradient protein 2 homolog [OS=Homo sapiens]
35	P60520	Gamma-aminobutyric acid receptor-associated protein-like 2 [OS=Homo sapiens]
36	Q9H3Z4	DnaJ homolog subfamily C member 5 [OS=Homo sapiens]
37	Q9H4G0-2	Isoform 2 of Band 4.1-like protein 1 [OS=Homo sapiens]
38	P07108-5	Isoform 5 of Acyl-CoA-binding protein [OS=Homo sapiens]
39	P04920-1	Anion exchange protein 2 [OS=Homo sapiens]
40	Q9HD45	Transmembrane 9 superfamily member 3 [OS=Homo sapiens]
41	P54727	UV excision repair protein RAD23 homolog B [OS=Homo sapiens]
42	O00220	Tumor necrosis factor receptor superfamily member 10A [OS=Homo sapiens]
43	P98172	ephrin-B1 [OS=Homo sapiens]
44	Q9H6X2	Anthrax toxin receptor 1 [OS=Homo sapiens]
45	Q9UHA4	ragulator complex protein LAMTOR3 [OS=Homo sapiens]
46	Q06323	Proteasome activator complex subunit 1 [OS=Homo sapiens]
47	Q16643-3	Isoform 3 of Drebrin [OS=Homo sapiens]
48	P19784	casein kinase II subunit alpha' [OS=Homo sapiens]
49	Q16531	DNA damage-binding protein 1 [OS=Homo sapiens]
50	Q6PKG0-1	La-related protein 1 [OS=Homo sapiens]
51	Q9UL26	Ras-related protein Rab-22A [OS=Homo sapiens]
52	P00491	purine nucleoside phosphorylase [OS=Homo sapiens]
53	Q9Y2Q3-2	Isoform 2 of Glutathione S-transferase kappa 1 [OS=Homo sapiens]
54	Q9UNF0	Protein kinase C and casein kinase substrate in neurons protein 2 [OS=Homo sapiens]
55	Q9Y287	Integral membrane protein 2B [OS=Homo sapiens]
56	Q13433-1	Zinc transporter ZIP6 [OS=Homo sapiens]
57	Q9UKE5-1	Traf2 and NCK-interacting protein kinase [OS=Homo sapiens]
58	Q12929	Epidermal growth factor receptor kinase substrate 8 [OS=Homo sapiens]
PC9 AZD4785
1	Q9BTT6	Leucine-rich repeat-containing protein 1 [OS=Homo sapiens]
2	O95372	acyl-protein thioesterase 2 [OS=Homo sapiens]
3	Q96JB6	Lysyl oxidase homolog 4 [OS=Homo sapiens]
4	Q5VYK3	Proteasome-associated protein ECM29 homolog [OS=Homo sapiens]
5	Q16739	ceramide glucosyltransferase [OS=Homo sapiens]
6	Q96AG4	Leucine-rich repeat-containing protein 59 [OS=Homo sapiens]
7	Q9NS15	Latent-transforming growth factor beta-binding protein 3 [OS=Homo sapiens]
8	O43493	Trans-Golgi network integral membrane protein 2 [OS=Homo sapiens]
9	P51570	Isoform 2 of Galactokinase [OS=Homo sapiens]
10	Q6PIU2	Isoform 2 of Neutral cholesterol ester hydrolase 1 [OS=Homo sapiens]
11	Q9UG63	Isoform 2 of ATP-binding cassette sub-family F member 2 [OS=Homo sapiens]
12	P16278	Beta-galactosidase [OS=Homo sapiens]
13	Q9UM47	Neurogenic locus notch homolog protein 3 [OS=Homo sapiens]
14	O60610	Protein diaphanous homolog 1 [OS=Homo sapiens]
15	Q15061	WD repeat-containing protein 43 [OS=Homo sapiens]
16	P04626	Receptor tyrosine-protein kinase erbB-2 [OS=Homo sapiens]
17	P08493	Isoform 2 of Matrix Gla protein [OS=Homo sapiens]
18	O60911	Cathepsin L2 [OS=Homo sapiens]
19	P00736	Complement C1r subcomponent [OS=Homo sapiens]
20	O43747	Isoform 2 of AP-1 complex subunit gamma-1 [OS=Homo sapiens]
21	Q10471	Polypeptide N-acetylgalactosaminyltransferase 2 [OS=Homo sapiens]
22	P03973	Antileukoproteinase [OS=Homo sapiens]
23	O95747	Serine/threonine-protein kinase OSR1 [OS=Homo sapiens]
24	O75095	Multiple epidermal growth factor-like domains protein 6 [OS=Homo sapiens]
25	Q99988	Growth/differentiation factor 15 [OS=Homo sapiens]
26	Q4LDE5	Sushi, von Willebrand factor type A, EGF and pentraxin domain-containing protein 1 [OS=Homo sapiens]
27	Q8WXI7	Mucin-16 [OS=Homo sapiens]
28	Q6ZNF0	Acid phosphatase type 7 [OS=Homo sapiens]
LK2 control
1	P05386	60S acidic ribosomal protein P1 [OS=Homo sapiens]
2	Q9UHV9	Prefoldin subunit 2 [OS=Homo sapiens]
3	Q14739	Lamin-B receptor [OS=Homo sapiens]
4	Q9UQN3-1	Charged multivesicular body protein 2b [OS=Homo sapiens]
5	P36383	gap junction gamma-1 protein [OS=Homo sapiens]
6	P06746	DNA polymerase beta [OS=Homo sapiens]
7	Q9Y5L3-1	ectonucleoside triphosphate diphosphohydrolase 2 [OS=Homo sapiens]
8	Q969G9	protein naked cuticle homolog 1 [OS=Homo sapiens]
9	P15927-3	Isoform 3 of Replication protein A 32 kDa subunit [OS=Homo sapiens]
10	Q9H2E6-2	Isoform 2 of Semaphorin-6A [OS=Homo sapiens]
11	P52788-1	Spermine synthase [OS=Homo sapiens]
LK2 AZD4785
1	P23468-1	Receptor-type tyrosine-protein phosphatase delta [OS=Homo sapiens]
2	Q92925-1	SWI/SNF-related matrix-associated actin-dependent regulator of chromatin subfamily D member 2 [OS=Homo sapiens]
3	Q9NX58	Cell growth-regulating nucleolar protein [OS=Homo sapiens]
4	Q9UBQ7	Glyoxylate reductase/hydroxypyruvate reductase [OS=Homo sapiens]
5	Q96BJ3-1	Axin interactor, dorsalization-associated protein [OS=Homo sapiens]
6	Q8IX18	probable ATP-dependent RNA helicase DHX40 [OS=Homo sapiens]
7	P25685	dnaJ homolog subfamily B member 1 [OS=Homo sapiens]
8	P21583-1	Kit ligand [OS=Homo sapiens]
9	P10155-1	60 kDa SS-A/Ro ribonucleoprotein [OS=Homo sapiens]
10	P05452	Tetranectin [OS=Homo sapiens]
11	Q9BPW8	Protein NipSnap homolog 1 [OS=Homo sapiens]
12	Q7Z5N4-1	Protein sidekick-1 [OS=Homo sapiens]
13	Q9UIG8-1	solute carrier organic anion transporter family member 3A1 [OS=Homo sapiens]
14	Q9NWB6	Arginine and glutamate-rich protein 1 [OS=Homo sapiens]
15	Q9Y663	Heparan sulfate glucosamine 3-O-sulfotransferase 3A1 [OS=Homo sapiens]
16	Q9Y2E4	Disco-interacting protein 2 homolog C [OS=Homo sapiens]
17	Q13347	Eukaryotic translation initiation factor 3 subunit I [OS=Homo sapiens]
18	O14579-1	coatomer subunit epsilon [OS=Homo sapiens]
19	Q13151	Heterogeneous nuclear ribonucleoprotein A0 [OS=Homo sapiens]
20	Q01081	Splicing factor U2AF 35 kDa subunit [OS=Homo sapiens]
21	P19827-1	Inter-alpha-trypsin inhibitor heavy chain H1 [OS=Homo sapiens]
22	Q99435-3	Isoform 3 of Protein kinase C-binding protein NELL2 [OS=Homo sapiens]
23	Q9BXY0	Protein MAK16 homolog [OS=Homo sapiens]
24	Q5VW36	focadhesin [OS=Homo sapiens]
25	Q99653	Calcineurin B homologous protein 1 [OS=Homo sapiens]
26	Q969G3	SWI/SNF-related matrix-associated actin-dependent regulator of chromatin subfamily E member 1 [OS=Homo sapiens]
27	Q96RW7-1	Hemicentin-1 [OS=Homo sapiens]
28	Q8NC51-1	Plasminogen activator inhibitor 1 RNA-binding protein [OS=Homo sapiens]
29	Q8TB73	Protein NDNF [OS=Homo sapiens]
30	P27658	collagen alpha-1(VIII) chain [OS=Homo sapiens]
31	P12644	Bone morphogenetic protein 4 [OS=Homo sapiens]
32	P22466	Galanin peptides [OS=Homo sapiens]
33	Q5UIP0	Telomere-associated protein RIF1 [OS=Homo sapiens]
34	P78539-1	Sushi repeat-containing protein SRPX [OS=Homo sapiens]
35	O43172-1	U4/U6 small nuclear ribonucleoprotein Prp4 [OS=Homo sapiens]
36	Q9UHI8	a disintegrin and metalloproteinase with thrombospondin motifs 1 [OS=Homo sapiens]
37	O95232-1	Luc7-like protein 3 [OS=Homo sapiens]
38	Q13642-4	Isoform 4 of Four and a half LIM domains protein 1 [OS=Homo sapiens]
39	Q5BKZ1	DBIRD complex subunit ZNF326 [OS=Homo sapiens]
40	Q9NWH9-1	SAFB-like transcription modulator [OS=Homo sapiens]
41	Q15424-3	Isoform 3 of Scaffold attachment factor B1 [OS=Homo sapiens]
42	Q9ULC3	Ras-related protein Rab-23 [OS=Homo sapiens]
43	Q15050	Ribosome biogenesis regulatory protein homolog [OS=Homo sapiens]
44	Q8IY81	pre-rRNA processing protein FTSJ3 [OS=Homo sapiens]
45	P33176	Kinesin-1 heavy chain [OS=Homo sapiens]
46	Q6UWX4	HHIP-like protein 2 [OS=Homo sapiens]
47	O96019-1	Actin-like protein 6A [OS=Homo sapiens]
48	P40938	replication factor C subunit 3 [OS=Homo sapiens]
49	Q14314	Fibroleukin [OS=Homo sapiens]
50	Q9H307	Pinin [OS=Homo sapiens]
51	Q5T2T1	MAGUK p55 subfamily member 7 [OS=Homo sapiens]
52	Q9BQI4	Coiled-coil domain-containing protein 3 [OS=Homo sapiens]
53	P0CW18	Serine protease 56 [OS=Homo sapiens]
