# Supplementary material for: Antisense oligonucleotide activity in tumour cells is influenced by intracellular LBPA distribution and extracellular vesicle recycling
Source: Commun Biol. 2021 Nov 1;4:1241. doi: 10.1038/s42003-021-02772-0 (PMC8560811; doi:10.1038/s42003-021-02772-0)
Supplement: Supplementary file 6 — Supplementary Data 3 [file 42003_2021_2772_MOESM6_ESM.xlsx]

## Sheet: Fig 1b
	AZD4785, (Log[M])	PC9 6hrs						PC9 24hrs						LK2 6hrs						LK2 24hrs
	-8	0.109212	0.136121	0.157926	0.110398	0.122233	0.0778406	0.142713	0.156649	0.117889	0.127269	0.134813	0.113575	0.095324	0.0825807	0.0777447	0.0581736	0.0668023	0.0566788	0.0936636	0.0908795	0.0926182	0.0920405	0.0739814	0.0717538
	-6.60206	0.117886	0.124538	0.117145	0.124153	0.119185	0.106112	0.141298	0.145477	0.141226	0.146168	0.120337	0.145728	0.0749873	0.0662994	0.0929403	0.0896614	0.0670564	0.0924665	0.0740989	0.110216	0.0844421	0.0941428	0.0856139	0.0957645
	-6.30103	0.0973083	0.111148	0.102216	0.118304	0.101953	0.0925494	0.136042	0.160637	0.118227	0.13667	0.120194	0.115652	0.0891446	0.0839224	0.0806801	0.0632722	0.0621869	0.0686872	0.0941198	0.0975915	0.105356	0.0865363	0.0881651	0.0819988
	-6	0.108893	0.0988298	0.129216	0.109241	0.110078	0.127927	0.133366	0.15899	0.145638	0.137973	0.13999	0.130377	0.0885224	0.0740537	0.0876173	0.0720761	0.0849959	0.065965	0.0719194	0.0937858	0.0954595	0.0866389	0.101105	0.0927232
	-5.30103	0.123791	0.102364	0.130545	0.115157	0.117625	0.119161	0.127577	0.159104	0.149396	0.123022	0.125033	0.142921	0.0908873	0.0734139	0.0773042	0.0759129	0.0758919	0.0781758	0.105874	0.0847935	0.105598	0.0886441	0.101734	0.103628
	-5	0.11335	0.116107	0.107864	0.110849	0.11108		0.119157	0.136645	0.134058	0.115022	0.123372		0.0945345	0.0893033	0.0781257	0.0701049	0.082963		0.0935147	0.0967529	0.11913	0.0905262	0.0904457

## Sheet: Fig 1c
	AZD4785, (Log[M])	PC9 6hrs						PC9 24hrs						LK2 6hrs						LK2 24hrs
	-8	0.173661	0.185857	0.227793	0.209782	0.224345	0.162635	0.30734	0.325325	0.270909	0.338887	0.370563	0.321693	0.389473	0.363867	0.352179	0.382823	0.46079	0.365586	0.462023	0.467788	0.475009	0.533987	0.557633	0.512148
	-6.60206	0.168165	0.170032	0.159996	0.215765	0.217153	0.192909	0.294724	0.276738	0.294032	0.377066	0.294754	0.356312	0.31698	0.313652	0.375878	0.437799	0.41962	0.430724	0.410975	0.491471	0.394679	0.487302	0.572831	0.533117
	-6.30103	0.154029	0.151272	0.149869	0.220404	0.195556	0.190896	0.299075	0.309782	0.277618	0.33094	0.293813	0.289612	0.351338	0.417228	0.383222	0.40167	0.478694	0.354465	0.388234	0.396917	0.48853	0.469277	0.477346	0.503832
	-6	0.164095	0.146333	0.177181	0.197043	0.194032	0.230313	0.27905	0.312218	0.328622	0.353663	0.34479	0.312223	0.432962	0.374299	0.359204	0.425223	0.483852	0.458773	0.504818	0.485984	0.429999	0.523683	0.543167	0.506268
	-5.30103	0.166481	0.135419	0.187809	0.202383	0.220532	0.200111	0.307955	0.352689	0.360434	0.3388	0.333857	0.405858	0.376606	0.386865	0.34717	0.505069	0.416442	0.49475	0.628318	0.50908	0.490532	0.588773	0.539399	0.549346
	-5	0.161377	0.147442	0.169825	0.221099	0.184765		0.305033	0.296925	0.335474	0.348005	0.372486		0.437976	0.33604	0.311747	0.544536	0.535642	0.0961302	0.523311	0.543213	0.559642	0.559842	0.515277	0.0991778

## Sheet: Fig 1d
	AZD4785, (Log[M])	PC9 6hrs						PC9 24hrs						LK2 6hrs						LK2 24hrs
	-8	0.000238756	0.000325718	0.000567789	0.000643969	0.000192577	0.000124799	0.00163803	0.000829173	0.000832693	0.000890131	0.00102611	0.000746812	0.00203205	0.00145984	0.0028469	0.00082632	0.003707	0.00247923	0.00105951	0.000337276	0.00134424	0.000990855	0.00025446	0.00041333
	-6.60206	0.00287813	0.00313209	0.0035599	0.00534814	0.00372899	0.00210665	0.0180937	0.0152577	0.0124676	0.0100103	0.0131146	0.0128309	0.01336	0.00616616	0.0153649	0.0110128	0.00679461	0.0153894	0.0302698	0.0392171	0.0326794	0.0344152	0.0321268	0.032109
	-6.30103	0.0181657	0.0214343	0.0153805	0.0223461	0.0188469	0.0158628	0.0440086	0.0544906	0.030904	0.0394239	0.0412234	0.035805	0.0258387	0.0192267	0.0220422	0.0209517	0.0185764	0.0201274	0.0565026	0.0523003	0.0576561	0.0490556	0.0561686	0.059908
	-6	0.0560444	0.0363141	0.0504542	0.0459323	0.0437412	0.0351826	0.0734164	0.075834	0.0663794	0.0568434	0.0709261	0.0691122	0.0527321	0.0408425	0.0409033	0.0417535	0.0436651	0.0417961	0.0629491	0.0749259	0.0794062	0.0795566	0.0853677	0.0856473
	-5.30103	0.115806	0.0778998	0.0904843	0.0948731	0.0972372	0.0774887	0.104512	0.120791	0.106168	0.0973028	0.0889881	0.101557	0.0951766	0.0826786	0.0874467	0.0936403	0.0846569	0.08699	0.111877	0.101323	0.114229	0.120836	0.11227	0.116984
	-5	0.0897938	0.0876303	0.072602	0.0867521	0.101366	0.078224	0.0927395	0.111192	0.108042	0.111395	0.0976265	0.122935	0.112395	0.124904	0.1031	0.105205	0.0981747	0.118277	0.110225	0.11807	0.132721	0.127156	0.110845	0.115946

## Sheet: Fig 1e
	AZD4785, (Log[M])	PC9_6hrs						PC9_24hrs						LK2_6hrs						LK2_24hrs
	-8	-0.00417832	-0.00462737	0.0176687	0.00199946	0.0103799	-0.0212424	0.0140811	0.0129334	-0.0260537	-0.000988488	0.00923871	-0.00921094	0.0479199	0.0165202	2.78063e-05	0.00921768	-0.0282651	-0.0454205	0.0157306	-0.0592267	-0.0139255	0.0395941	0.0154611	0.00236649
	-6.60206	0.0347778	0.0306914	0.00690919	0.0603645	0.0554692	0.0225227	0.0765874	0.0475005	0.0577484	0.032619	0.0671425	0.0763702	0.136616	0.062887	0.114769	0.261519	0.140071	0.168547	0.314911	0.28979	0.249222	0.282432	0.301422	0.279823
	-6.30103	0.0464644	0.0626834	0.042831	0.140068	0.0900932	0.0924314	0.120096	0.16079	0.103304	0.107038	0.119846	0.117713	0.302236	0.319602	0.211161	0.253631	0.229245	0.212352	0.428505	0.326036	0.541001	0.443422	0.614299	0.539325
	-6	0.129606	0.0819983	0.115608	0.154548	0.159699	0.0691288	0.19092	0.200327	0.183764	0.14765	0.160149	0.209035	0.596574	0.546611	0.305124	0.315927	0.231434	0.298523	0.789276	0.718043	0.58669	0.629874	0.781417	0.8229
	-5.30103	0.339377	0.236666	0.293131	0.262804	0.292233	0.229397	0.435073	0.466006	0.426095	0.393988	0.340499	0.396197	0.912393	0.930791	0.818959	0.882333	0.922881	0.925234	1.6589	1.45534	1.32427	1.36171	1.47766	1.33332
	-5	0.350905	0.320111	0.235865	0.338339	0.400486	0.239739	0.477876	0.518103	0.505085	0.4905	0.469721	0.526431	1.96054	1.02295	0.916866	1.33089	1.43876	1.53241	1.70103	1.84887	1.89262	1.6227	1.79074	1.97447

## Sheet: Fig 1f
	AZD4785, (Log[M])	PC9 6hrs			PC9 24hrs			LK2 6hrs			LK2 24hrs
	-8	0.269745	0.262929	0.275131	0.197089	0.169914	0.227181	0.273885	0.301107	0.34006	0.241368	0.173232	0.213378
	-6.60206	0.393894	0.434416	0.415434	0.545461	0.527932	0.517128	0.51983	0.474872	0.478685	0.579134	0.580608	0.604572
	-6.30103	0.552804	0.564953	0.553944	0.685199	0.671094	0.676566	0.562751	0.536402	0.572677	0.624705	0.640577	0.650149
	-6	0.657822	0.616996	0.628181	0.756775	0.727563	0.742138	0.670505	0.658413	0.630226	0.650094	0.662188	0.651874
	-5.30103	0.716318	0.701913	0.66097	0.815564	0.812471	0.81293	0.72879	0.692304	0.688155	0.648083	0.64638	0.679728
	-5	0.708176	0.702836	0.67856	0.831004	0.826284	0.834642	0.677446	0.686699	0.733176	0.679645	0.678919	0.694283

## Sheet: Fig 1g
	CD63	AZD4785
	44	35
	66	62
	40	44
	22	28
	18	22
	33	39
	30	22
	50	47
	68	68
	85	27
	29	26
	106	104
	50	28
	3	1
	11	10
	33	17
	40	25
	18	11
	41	40
	32	26
	25	15
	4	3
	38	17
	17	15
	40	29
	24	11
	34	36
	18	13
	115	83
	55	31
	17	13
	34	21
	45	31
	68	46
	36	26
	87	58
	34	28
	117	70
	28	23
	29	22
	9	8
	42	31
	20	19
	8	6
	42	26
	37	34
	29	18
	14	11
	24	26
	45	29
	47	37
	8	9
	28	25
	48	28
	14	8
	20	12
	11	6
	24	21
	44	17
	32	24
	51	54
	19	16
	41	31
	36	33
	54	46
	40	49
	40	28
	15	13
	29	34
	25	21
	99	61
	19	10
	19	10
	27	16
	44	31
	110	82
	57	40
	33	25
	40	26
	40	34
	58	33
	71	38
	58	29
	9	5
	48	41
	122	56
	69	48
	81	66
	26	13
	72	50
	13	13
	98	63
	35	23
	45	47
	13	3
	30	26
	17	16
	51	14
	37	25
	5	4
	72	42
	17	16
	41	33
	27	25
	19	27
	18	15
	10	8
	22	16
	47	36
	20	19
	0	0
	12	14
	35	32
	38	36
	27	13
	28	20
	23	18
	65	48
	4	10
	20	17
	37	22
	32	34
	1	0
	11	8
	15	12
	0	0
	48	49
	50	45
	12	7
	24	27
	22	13
	27	24
	7	7
	10	7
	53	34
	27	21
	12	9
	6	11
	23	18
	56	40
	18	14
	18	16
	13	9
	25	21
	56	40
	5	5
	51	51
	53	34
	44	42
	34	33
	38	24
	0	0
	48	35
	24	30
	20	17
	20	16
	35	25
	34	37
	30	21
	30	12
	57	44
	7	16
	66	61
	30	31
	58	41
	40	40
	33	10
	2	2
	29	17
	5	9
	23	9
	28	25
	35	41
	17	14
	49	34
	30	23
	37	26
	58	33
	40	34
	30	22
	37	30
	57	35
	49	36
	64	60
	42	32
	38	26
	11	9
	19	35
	34	32
	28	31
	24	15
	22	16
	46	41
	40	23
	7	6
	85	58
	43	37
	44	26
	53	46
	14	14
	18	27
	6	4
	44	34
	25	18
	29	21
	11	14
	156	122
	16	15
	20	14
	13	11
	41	41
	16	10
	23	16
	36	36
	5	1
	35	39
	48	57
	52	42
	7	6
	5	4
	34	27
	62	54
	22	17
	17	13
	17	17
	19	15
	28	21
	22	18
	25	24
	15	12
	12	10
	22	22
	46	36
	38	20
	58	39
	5	3
	40	29
	26	15
	25	28
	37	30
	5	5
	17	13
	25	12
	43	38
	34	30
	21	22
	8	4
	42	43
	29	29
	20	17
	50	52
	94	76
	36	25
	22	19
	71	43
	21	16
	18	13
	29	9
	61	39
	18	18
	36	32
	14	14
	31	24
	90	53
	2	1
	15	8
	42	22
	12	10
	15	15
	8	6
	77	67
	37	21
	102	81
	83	62
	51	39
	20	8
	127	48
	42	33
	39	29
	30	25
	13	12
	23	27
	7	7
	24	20
	15	14
	22	24
	38	23
	3	5
	11	11
	10	8
	29	13
	29	35
	8	11
	34	23
	38	38
	13	8
	49	33
	46	31
	29	21
	12	5
	26	15
	0	0
	28	24
	33	31
	32	31
	26	22
	33	43
	26	19
	14	7
	8	10
	10	5
	35	29
	22	24
	21	18
	15	6
	45	31
	10	8
	128	130
	52	39
	20	17
	17	18
	31	28
	7	7
	23	55
	32	22
	34	31
	58	47
	12	12
	10	7
	67	48
	47	33
	18	13
	39	43
	34	43
	35	44
	22	17
	12	7
	21	12
	50	36
	0	0
	159	104
	54	44
	33	30
	30	21
	9	7
	60	59
	31	22
	43	33
	29	40
	31	27
	39	10
	85	53
	27	30
	52	43
	32	32
	24	24
	23	27
	28	19
	12	8
	107	66
	18	9
	50	50
	58	54
	33	25
	28	28
	42	38
	65	56
	51	42
	69	42
	50	42
	12	10
	12	9
	38	31
	15	30
	57	42
	26	21
	68	53
	28	30
	51	45
	6	7
	10	5
	42	30
	44	13
	20	15
	63	40
	7	5
	47	26
	7	5
	59	33
	43	43
	9	19
	26	26
	71	59
	38	26
	25	29
	63	45
	8	11
	15	6
	40	33
	1	0
	1	1
	6	8
	65	52
	95	60
	55	35
	24	20
	25	21
	49	40
	25	17
	39	27
	26	24
	31	24
	34	30
	33	23
	24	15
	26	24
	22	12
	35	27
	36	45
	20	18
	76	63
	10	14
	47	36
	45	39
	54	50
	90	74
	104	83
	59	30
	24	20
	32	18
	34	27
	32	28
	39	35
	34	19
	58	28
	58	49
	73	71
	27	38
	29	20
	42	45
	78	68
	32	26
	38	29
	28	23
	77	60
	17	18
	35	31
	12	8
	16	18
	8	7
	76	78
	73	46
	17	16
	106	60
	18	15
	7	6
	49	44
	65	41
	34	24
	78	61
	38	33
	54	47
	54	30
	31	28
	79	47
	35	34
	29	17
	38	18
	37	30
	103	84
	37	21
	19	8
	4	1
	48	30
	80	60
	72	53
	86	67
	45	22
	34	32
	58	36
	20	15
	61	47
	47	38
	36	29
	37	29
	41	28
	14	11
	51	34
	7	4
	67	38
	58	46
	28	29
	45	45
	50	46
	35	28
	32	18
	37	20
	59	45
	76	61
	8	13
	15	12
	25	19
	72	73
	40	31
	24	24
	16	13
	11	9
	114	90
	14	16
	36	34
	45	44
	18	19
	37	21
	130	88
	8	19
	45	44
	11	10
	32	43
	24	19
	31	22
	6	2
	3	0
	9	9
	21	15
	57	47
	36	31
	33	30
	16	19
	8	11
	20	20
	11	17
	42	34
	10	5
	19	14
	31	37
	30	20
	11	4
	6	11
	4	6
	51	31
	23	14
	73	75
	42	43
	9	11
	20	19
	19	17
	27	14
	11	14
	45	35
	30	30
	66	61
	35	31
	31	17
	36	39
	27	26
	53	46
	9	11
	13	16
	56	45
	40	31
	59	56
	60	56
	33	34
	58	41
	80	70
	60	40
	26	24
	35	28
	46	49
	22	25
	46	25
	48	40
	47	35
	15	8
	17	15
	118	130
	28	30
	69	55
	44	27
	24	25
	9	11
	21	28
	78	64
	3	4
	79	65
	25	19
	28	17
	32	57
	33	24
	26	26
	4	7
	28	19
	45	30
	33	41
	16	14
	5	6
	33	24
	14	11
	70	46
	26	23
	52	44
	28	29
	37	30
	28	26
	24	30
	69	56
	36	26
	42	36
	2	4
	33	29
	35	33
	7	4
	38	35
	10	16
	37	29
	53	44
	73	45
	80	77
	26	18
	17	15
	12	4
	20	16
	8	8
	23	11
	17	21
	22	24
	33	13
	27	45
	42	33
	66	38
	47	28
	28	13
	29	25
	60	44
	5	6
	47	43
	74	48
	28	25
	47	41
	8	9
	27	27
	4	3
	92	71
	103	56
	29	28
	60	49
	40	28
	62	41
	39	35
	46	47
	51	52
	21	19
	47	27
	30	27
	21	19
	88	78
	67	61
	57	47
	6	7
	7	9
	66	42
	9	8
	30	19
	77	45
	43	36
	14	9
	35	37
	39	23
	33	23
	5	9
	87	103
	22	21
	22	25
	26	27
	2	3
	35	32
	28	16
	34	31
	7	5
	31	24
	51	57
	26	27
	39	30
	26	32
	32	21
	32	23
	34	27
	43	37
	37	32
	14	6
	24	23
	38	41
	58	60
	26	13
	17	18
	15	17
	9	6
	16	15
	12	15
	43	33
	44	46
	11	8
	31	31
	35	35
	18	21
	36	27
	34	28
	20	14
	50	32
	34	15
	23	12
	31	23
	48	58
	51	37
	14	13
	90	62
	15	8
	31	24
	58	60
	80	53
	34	31
	9	9
	20	23
	79	60
	38	26
	46	27
	11	7
	55	35
	75	67
	91	61
	43	25
	23	25
	6	10
	54	51
	8	2
	46	38
	11	16
	8	8
	14	13
	2	3
	9	4
	21	19
	15	6
	32	27
	26	21
	32	27
	29	27
	53	45
	62	61
	13	14
	76	55
	42	36
	32	29
	58	51
	16	9
	5	6
	7	4
	39	19
	11	8
	54	46
	13	8
	39	36
	31	36
	33	42
	49	42
	25	23
	9	2
	26	23
	37	31
	29	31
	45	30
	54	36
	19	25
	35	19
	74	50
	39	21
	14	5
	33	33
	21	26
	40	32
	36	30
	45	31
	30	27
	28	24
	30	27
	43	41
	71	52
	104	80
	68	48
	55	48
	13	14
	36	40
	66	26
	34	29
	52	31
	32	26
	2	3
	25	19
	23	20
	33	23
	146	80
	79	87
	29	21
	44	41
	31	28
	38	33
	46	37
	74	73
	9	10
	9	8
	32	28
	41	27
	29	26
	61	48
	35	24
	33	25
	26	26
	23	19
	47	33
	35	12
	39	35
	21	16
	91	67
	26	29
	55	36
	37	27
	51	37
	85	67
	55	49
	72	63
	50	56
	10	6
	3	3
	75	61
	27	23
	35	28
	77	68
	14	16
	27	29
	46	49
	50	39
	47	38
	26	34
	17	15
	25	11
	12	11
	58	58
	19	29
	22	13
	36	30
	10	5
	17	2
	24	11
	69	63
	137	123
	30	26
	73	58
	49	41
	33	38
	29	25
	34	27
	35	36
	13	13
	40	34
	43	43
	26	35
	59	58
	7	9
	46	46
	7	6
	45	29
	20	12
	6	3
	30	17
	24	10
	25	20
	49	56
	129	88
	38	44
	10	10
	57	40
	42	41
	24	16
	74	49
	24	28
	51	52
	34	38
	26	0
	63	46
	63	29
	29	27
	61	56
	22	13
	47	44
	52	42
	43	22
	18	6
	26	17
	21	18
	62	38
	63	69
	65	36
	46	38
	52	40
	123	85
	44	32
	50	44
	25	21
	33	20
	25	19
	20	13
	69	31
	45	36
	17	9
	48	34
	28	18
	20	4
	36	17
	62	51
	136	111
	21	16
	85	45
	28	25
	19	19
	6	5
	18	10
	23	20
	45	29
	0	0
	24	27
	14	9
	46	40
	26	10
	34	21
	53	41
	22	10
	63	54
	48	44
	61	60
	51	43
	49	48
	30	18
	36	21
	19	17
	40	27
	136	118
	68	49
	58	34

## Sheet: Fig 1h
	CD63	AZD4785
	28	34
	52	37
	11	7
	25	18
	32	25
	18	16
	72	72
	12	6
	28	23
	5	0
	5	11
	14	9
	16	17
	37	26
	9	10
	0	4
	50	69
	44	47
	9	8
	13	8
	36	39
	11	9
	6	8
	9	12
	11	13
	11	11
	0	0
	12	14
	9	6
	1	0
	1	0
	10	12
	13	8
	5	3
	2	3
	2	2
	12	9
	11	15
	2	4
	12	16
	19	19
	9	12
	30	32
	7	6
	11	11
	22	28
	29	28
	0	1
	5	21
	6	9
	21	21
	36	25
	25	28
	45	40
	1	4
	5	1
	17	9
	7	8
	17	19
	1	1
	16	17
	4	8
	16	13
	26	37
	9	6
	5	8
	7	10
	46	46
	2	9
	3	1
	16	14
	12	12
	18	12
	15	14
	4	7
	8	6
	13	19
	50	46
	16	18
	53	38
	88	40
	16	26
	9	11
	15	28
	44	73
	2	4
	10	28
	60	25
	8	28
	7	6
	2	9
	22	27
	4	6
	1	10
	7	13
	12	13
	7	24
	25	39
	11	18
	4	12
	8	23
	1	5
	6	8
	38	47
	15	16
	13	22
	4	19
	2	2
	24	29
	11	15
	8	5
	33	29
	24	19
	28	27
	20	37
	65	60
	49	43
	14	24
	50	46
	15	10
	7	3
	15	22
	56	56
	34	32
	11	11
	35	31
	54	34
	56	50
	13	9
	10	14
	2	2
	10	10
	12	10
	79	78
	6	5
	5	4
	22	42
	20	14
	25	21
	13	9
	37	24
	18	26
	7	13
	29	29
	13	12
	14	24
	3	6
	4	2
	54	39
	8	12
	5	4
	25	21
	23	35
	30	31
	22	28
	2	6
	1	27
	0	9
	0	2
	4	19
	1	6
	0	2
	7	11
	1	3
	9	27
	0	0
	9	42
	2	7
	1	2
	1	2
	17	26
	5	13
	6	23
	1	4
	13	27
	1	2
	12	25
	1	10
	0	3
	4	7
	9	18
	2	15
	28	37
	1	7
	0	1
	1	2
	1	2
	36	40
	38	45
	13	7
	8	6
	14	13
	1	6
	25	32
	27	24
	4	8
	25	10
	0	1
	14	21
	2	5
	5	8
	0	0
	11	14
	12	19
	1	2
	11	27
	1	1
	6	7
	21	23
	15	18
	52	35
	5	6
	38	44
	4	5
	2	12
	12	14
	21	23
	3	12
	2	4
	22	16
	2	6
	24	18
	20	20
	5	7
	6	6
	12	16
	5	9
	3	0
	19	14
	22	16
	5	7
	3	4
	3	1
	17	15
	19	17
	1	2
	14	17
	6	10
	16	27
	6	10
	0	0
	1	3
	20	25
	13	14
	31	40
	8	8
	5	3
	9	8
	17	20
	19	12
	33	39
	35	25
	2	4
	19	25
	3	2
	19	21
	24	21
	7	8
	17	19
	6	4
	3	7
	11	13
	8	7
	0	0
	6	6
	0	5
	5	9
	9	21
	4	10
	5	16
	1	5
	4	6
	1	4
	13	19
	5	10
	4	11
	0	3
	8	23
	2	9
	1	8
	2	4
	8	17
	10	21
	1	1
	2	7
	1	8
	6	16
	1	4
	5	8
	2	9
	3	15
	6	12
	1	1
	4	6
	9	16
	3	0
	6	6
	8	15
	7	8
	8	15
	2	0
	11	14
	16	15
	22	16
	4	8
	5	3
	24	13
	12	15
	0	1
	1	3
	3	1
	16	21
	2	1
	9	19
	22	18
	8	26
	25	19
	5	5
	6	5
	14	15
	1	1
	2	5
	7	14
	1	2
	1	2
	26	4
	5	4
	14	21
	27	21
	17	18
	5	6
	27	2
	72	44
	8	1
	2	1
	2	4
	6	10
	4	9
	1	0
	8	21
	4	10
	13	23
	3	2
	8	14
	9	18
	4	4
	8	21
	5	10
	6	4
	10	22
	6	17
	0	2
	13	13
	2	10
	27	21
	3	8
	18	11
	18	33
	15	38
	9	20
	17	7
	15	12
	15	23
	25	38
	15	23
	23	30
	12	3
	6	30
	11	14
	38	24
	3	2
	26	30
	14	15
	14	20
	15	21
	6	9
	21	17
	8	22
	14	12
	17	7
	38	25
	6	12
	13	11
	2	0
	26	32
	6	18
	54	48
	38	35
	10	14
	19	40
	28	29
	27	28
	5	9
	2	2
	17	7
	9	21
	20	23
	42	25
	19	35
	35	47
	10	13
	23	23
	28	63
	0	4
	4	4
	3	0
	5	7
	0	1
	5	9
	8	5
	1	5
	2	10
	2	6
	7	11
	6	10
	2	2
	1	2
	12	15
	9	10
	5	10
	12	16
	17	20
	28	20
	3	10
	4	4
	20	35
	49	46
	25	36
	10	1
	14	17
	29	29
	3	4
	1	3
	1	5
	4	4
	84	76
	13	29
	4	7
	27	36
	22	28
	22	32
	5	4
	17	17
	23	18
	19	10
	20	21
	0	0
	0	3
	7	15
	1	2
	4	12
	9	9
	3	7
	18	19
	7	8
	22	24
	0	2
	5	11
	6	7
	3	9
	10	13
	7	12
	6	9
	11	10
	5	8
	2	6
	20	24
	15	17
	6	10
	7	9
	33	40
	15	7
	17	15
	5	4
	4	15
	13	16
	17	15
	9	10
	26	32
	9	7
	8	16
	9	13
	15	17
	2	2
	1	6
	10	8
	7	7
	2	1
	8	7
	17	12
	5	6
	12	13
	7	14
	3	13
	7	19
	14	31
	7	6
	11	14
	7	0
	24	34
	4	23
	0	3
	0	1
	10	13
	9	0
	5	9
	13	11
	28	11
	5	4
	0	1
	6	4
	22	30
	8	19
	7	7
	7	21
	5	4
	6	7
	3	9
	2	4
	6	7
	20	17
	6	7
	8	14
	28	33
	5	4
	26	31
	4	3
	0	4
	3	3
	5	4
	8	6
	14	17
	2	5
	6	7
	2	10
	1	2
	12	18
	5	9
	4	8
	1	3
	1	8
	2	3
	3	16
	26	29
	3	6
	0	5
	9	10
	8	12
	8	12
	5	5
	16	23
	8	6
	0	3
	16	3
	3	5
	16	14
	1	7
	11	10
	10	5
	1	5
	10	2
	48	44
	0	4
	9	13
	3	7
	2	2
	14	25
	22	25
	4	9
	3	4
	8	11
	8	5
	12	13
	5	13
	4	12
	3	6
	1	1
	5	7
	5	8
	1	2
	5	10
	3	5
	14	15
	10	22
	13	24
	10	9
	20	27
	12	9
	77	72
	1	1
	18	17
	19	30
	7	10
	22	13
	6	3
	3	4
	16	36
	20	23
	9	7
	23	25
	14	28
	5	3
	8	8
	17	16
	5	7
	13	15
	22	25
	3	2
	11	7
	4	6
	14	12
	0	0
	2	4
	16	17
	15	24
	6	6
	19	19
	10	23
	13	13
	10	14
	3	7
	3	3
	8	13
	2	8
	11	14
	1	4
	12	13
	3	6
	3	10
	4	4
	41	23
	34	36
	31	18
	38	47
	33	17
	37	55
	8	12
	31	34
	14	9
	4	15
	39	36
	13	13
	31	19
	3	5
	4	0
	13	20
	7	4
	14	20
	8	10
	11	6
	4	5
	28	31
	13	25
	1	3
	4	19
	2	5
	7	13
	1	0
	6	20
	0	1
	17	42
	0	7
	19	8
	4	13
	12	27
	20	51
	8	23
	3	3
	11	20
	23	28
	6	20
	8	15
	6	6
	3	7
	4	9
	13	3
	3	5
	7	20
	10	15
	2	1
	4	4
	7	14
	3	1
	12	14
	10	20
	43	31
	16	20
	7	12
	16	15
	31	24
	18	16
	17	19
	2	5
	11	10
	30	41
	19	18
	5	3
	7	5
	2	5
	9	13
	17	14
	26	28
	9	19
	7	5
	2	5
	3	2
	11	25
	12	31
	28	28
	10	10
	24	31
	41	48
	10	24
	8	4
	55	53
	19	32
	18	16
	8	8
	21	30
	7	10
	1	1
	15	12
	9	21
	4	4
	16	21
	1	1
	3	7
	14	15
	13	13
	7	6
	13	13
	1	6
	1	1
	9	15
	24	29
	1	1
	9	15
	35	37
	5	8
	16	22
	15	13
	8	4
	19	33
	10	11
	47	53
	20	20
	7	16
	48	44
	20	16
	3	19
	8	9
	11	18
	16	19
	9	6
	5	4
	2	4
	5	7
	7	4
	7	4
	4	5
	17	27
	5	5
	3	2
	9	2
	5	5
	13	16
	5	12
	9	17
	14	26
	18	25
	10	14
	7	8
	14	18
	4	10
	23	23
	11	16
	22	37
	15	28
	11	10
	5	6
	14	15
	13	12
	14	7
	8	8
	17	9
	21	10
	22	36
	10	6
	1	2
	15	11
	5	3
	12	6
	23	3
	14	17
	13	17
	19	23
	15	19
	31	26
	9	6
	2	1
	7	12
	20	31
	2	2
	17	16
	5	2
	0	0
	18	18
	7	7
	20	21
	0	1
	5	8
	19	21
	5	1
	1	5
	3	6
	18	21
	5	12
	25	21
	3	3
	8	5
	40	40
	10	15
	7	7
	1	4
	34	28
	2	5
	9	22
	34	35
	14	22
	5	4
	28	24
	2	2
	23	29
	7	4
	13	24
	15	16
	9	9
	4	3
	2	1
	11	10
	11	15
	11	14
	7	7
	7	8
	4	4
	27	30
	4	10
	8	9
	39	42
	2	8
	25	10
	12	22
	6	4
	13	32
	53	29
	23	31
	23	15
	34	39
	24	18
	29	37
	3	3
	9	16
	2	6
	28	34
	16	13
	9	17
	10	15
	16	24
	4	5
	11	18
	8	18
	21	25
	10	13
	3	0
	10	13
	43	53
	6	5
	6	13
	10	19
	6	6
	8	12
	0	0
	6	18
	0	0
	0	0
	5	13
	3	5
	16	15
	1	0
	0	1
	2	4
	20	17
	7	9
	5	13
	4	7
	5	3
	5	5
	3	2
	17	15
	1	5
	18	20
	5	3
	5	3
	0	0
	3	7
	8	3
	12	14
	8	7
	2	3
	35	44
	20	16
	5	3
	27	22
	5	16
	2	5
	1	4
	5	24
	3	3
	12	19
	28	42
	9	9
	9	25
	24	22
	8	16
	3	4
	2	8
	4	1
	13	17
	8	4
	19	28
	12	10
	23	33
	12	27
	9	17
	30	32
	8	14
	8	5
	0	4
	1	3
	12	15
	10	14
	8	10
	16	18
	39	75
	5	9
	15	20
	11	8
	19	42
	11	9
	11	5
	5	4
	7	8
	7	10
	10	2
	40	38
	15	17
	11	13
	25	76
	2	9
	1	2
	3	9
	5	7
	10	17
	2	13
	5	4
	2	2
	2	4
	40	31
	2	2
	2	0
	3	5
	2	4
	5	5
	9	15
	1	4
	1	4
	22	31
	9	18
	14	26
	26	33
	11	25
	4	7
	6	3
	0	2
	20	33
	23	26
	2	1
	15	11
	9	7
	12	17
	5	4
	35	45
	7	13
	55	47
	15	22
	4	4
	10	14
	19	25
	7	9
	1	2
	10	11
	1	0
	1	1
	0	3
	0	0
	1	5
	12	14
	33	39
	7	24
	18	26
	9	7
	57	51
	24	30
	0	4
	21	21
	1	1
	31	37
	5	9
	7	5
	14	14
	6	3
	4	17
	10	8
	32	26
	14	21
	10	12
	15	30
	19	25
	31	11
	20	22
	11	8
	35	28
	5	6
	9	10
	46	51
	22	22
	56	55
	11	11
	8	11
	5	4
	24	19
	1	2
	16	12
	6	10
	2	8
	7	8
	9	12
	7	7
	35	29
	2	2
	17	11
	28	23
	4	4
	7	4
	14	7
	9	7
	24	28
	0	2
	1	0
	2	2
	16	21
	34	36
	19	20
	11	15
	1	4
	4	10
	3	8
	24	36
	17	26
	13	7
	7	11
	12	29
	27	35
	6	5
	3	4
	14	35
	5	9
	7	9
	3	8
	18	11
	15	11
	7	9
	11	12
	4	5
	25	28
	18	21
	6	14
	10	12
	4	4
	0	3
	0	0
	2	10
	13	16
	4	0
	5	2
	10	9
	12	17
	12	13
	5	3
	6	4
	4	8
	5	4
	13	14
	10	15
	10	7
	5	8
	12	8
	12	16
	3	7
	15	10
	35	17
	2	2
	10	9
	8	5
	17	8
	2	0
	6	6
	23	26
	8	8
	11	9
	10	12
	6	18
	7	10
	0	6
	42	41
	16	5
	22	38
	21	38
	21	10
	14	5
	28	47
	14	10
	27	27
	11	18
	10	12
	12	20
	34	37
	19	32
	15	22
	9	21
	7	2
	18	47
	8	11
	6	4
	9	19
	6	12
	3	4
	27	28
	1	6
	15	18
	25	26
	2	12
	1	13
	0	0
	9	14
	18	17
	51	53
	50	45
	19	24
	22	26
	4	7
	33	37
	45	58
	24	38
	7	6
	12	11
	4	6
	14	10
	5	7
	6	11
	8	3
	2	1
	10	5
	10	7
	36	40
	6	8
	7	7
	3	2
	2	14
	4	17
	12	29
	5	12
	5	9
	3	11
	13	15
	21	33
	6	14
	3	5
	24	33
	1	6
	1	4
	9	4
	21	12
	0	3
	2	3
	5	10
	3	5
	11	18
	10	14
	2	2
	5	4
	3	1
	13	51
	10	13
	9	15
	4	4
	6	17
	0	1
	2	4
	1	6
	6	8
	1	3
	2	4
	5	4
	1	2
	0	1
	3	3
	6	20
	6	8
	0	2
	12	14
	12	15
	16	17
	1	6
	6	10
	16	25
	37	37
	9	10
	22	40
	12	17
	19	26
	7	9
	16	26
	1	3
	11	8
	4	2
	8	6
	17	22
	8	8
	44	48
	6	10
	4	4
	0	0
	8	6
	3	3
	8	10
	7	6
	2	1
	1	0
	6	5
	18	26
	8	8
	11	15
	14	27
	6	15
	0	4
	6	6
	5	1
	4	3
	6	1
	3	5
	4	7
	0	1
	1	3
	5	14
	8	6
	2	1
	8	11
	9	7
	2	2
	0	0
	0	0
	0	4
	5	2
	2	0
	1	0
	11	8
	2	0
	15	5
	6	10
	18	29
	29	3
	9	5
	4	1
	20	13
	34	22
	24	34
	16	16
	4	5
	4	6
	12	11
	28	34
	5	9
	17	15
	3	0
	14	24
	42	27
	15	11
	22	22
	3	9
	39	50
	9	15
	10	4
	18	28
	3	8
	7	10
	31	60
	24	35
	45	54
	13	13
	66	71
	34	42
	22	23
	14	14
	38	35
	48	40
	5	8
	19	24
	44	35
	14	7
	45	33
	26	36
	6	8
	13	14
	13	8
	32	34
	7	9
	14	13
	15	27
	39	32
	7	6
	22	19
	29	37
	0	0
	36	38
	14	9
	3	2
	15	18
	30	37
	6	5
	14	13
	20	21
	28	35
	0	0
	9	11
	1	0
	7	8
	13	13
	15	16
	18	23
	36	33
	11	5
	25	39
	22	47
	20	24
	53	54
	21	26
	0	0
	15	18
	25	29
	17	14
	12	9
	0	0
	8	9
	2	2
	20	20
	3	3
	34	33
	38	44
	3	13
	6	12
	34	27
	17	62
	25	44
	5	4
	4	4
	2	4
	32	23
	7	4
	9	8
	80	54
	27	20
	25	24
	50	61
	12	13
	14	9
	22	17
	20	24
	9	10
	8	13
	22	16
	65	83
	1	10
	1	4
	5	11
	20	25
	23	21
	10	6
	20	22
	25	22
	34	23
	3	19
	1	5
	7	10
	10	12
	12	13
	16	13
	5	5
	9	12
	12	9
	3	5
	9	11
	29	27
	4	17
	17	39
	1	5
	34	37
	18	16
	12	22
	1	1
	10	22
	15	17
	22	23
	14	13
	11	14
	8	4
	8	14
	9	17
	14	18
	7	7
	1	3
	5	12
	1	1
	6	8
	15	10
	6	11
	6	10
	3	4
	13	10
	7	9
	37	35
	9	15
	7	9
	31	21
	5	6
	6	6
	24	27
	18	18
	10	8
	7	5
	13	16
	14	16
	8	8
	14	11
	24	22
	15	6
	15	12
	36	18
	22	24
	34	26
	9	31
	11	7
	48	46
	26	25
	55	48
	7	6
	3	2
	19	15
	48	54
	4	6
	3	10
	53	56
	12	23
	1	5
	5	10
	16	32
	4	3
	22	32
	13	13
	4	9
	3	6
	20	27
	0	0
	9	13
	7	8
	3	2
	7	10
	32	34
	24	18
	35	25
	10	25
	40	24
	1	7
	6	4
	11	18
	14	23
	6	11
	58	38
	27	14
	31	18
	4	6
	1	4
	12	18
	18	11
	1	5
	26	30
	27	25
	4	12
	15	22
	5	3
	19	16
	30	25
	17	13
	4	5
	2	5
	9	7
	15	16
	33	41
	1	7
	3	2
	4	6
	6	7
	11	11
	47	49
	29	34
	12	12
	15	14
	31	23
	43	43
	7	7
	1	3
	69	77
	31	36
	34	27
	14	10
	1	3
	20	17
	13	11
	3	5
	11	5
	22	17
	14	16
	14	9
	16	17
	7	8
	17	20
	4	2
	27	33
	9	10
	16	16
	20	27
	0	1
	8	13
	1	0
	21	20
	10	13
	33	28
	27	20
	7	7
	2	1
	18	25
	8	19
	2	7
	4	11
	19	30
	8	24
	13	25
	2	3
	8	18
	6	7
	21	28
	53	52
	5	9
	0	1
	27	50
	52	47
	3	11
	1	1
	13	19
	56	66
	43	38
	30	35
	30	24
	27	28
	13	15
	41	29
	10	6
	3	5
	9	13
	67	82
	22	21
	20	16
	2	4
	2	5
	4	5
	20	16
	17	15
	8	10
	8	17
	18	27
	16	31
	2	5
	9	14
	5	11
	6	3
	27	42
	4	5
	11	8
	9	8
	30	31
	20	22
	7	8
	8	10
	3	7
	5	2
	14	12
	19	33
	14	7
	9	10
	0	2
	21	23
	0	0
	6	11
	10	4
	15	12
	5	12
	1	2
	24	23
	41	29
	5	9
	4	10
	12	13
	15	19
	15	11
	13	12
	8	11
	6	4
	11	11
	10	9
	3	4
	21	11
	19	12
	7	4
	17	20
	20	17
	2	1
	28	51
	6	15
	10	5
	12	6
	1	18
	3	8
	12	9
	20	30
	45	45
	25	60
	11	9
	11	13
	13	7
	12	14
	6	5
	3	3
	2	4
	14	20
	11	10
	9	19
	9	12
	9	7
	7	10
	9	10
	20	12
	0	2
	17	19
	3	5
	5	4
	11	11
	38	42
	7	9
	5	8
	13	13
	1	5
	34	44
	6	4
	22	38
	12	11
	6	10
	12	13
	21	17
	48	36
	23	25
	7	12
	10	13
	20	19
	5	9
	1	4
	5	11
	33	20
	45	52
	2	0
	17	42
	18	17
	2	2
	2	2
	6	5
	8	7
	13	12
	46	46
	29	23
	1	0
	13	11
	5	7
	30	23
	39	25
	10	15
	8	8
	26	38
	11	16
	11	23
	12	10
	43	45
	114	55
	4	6
	15	30
	7	8
	14	19
	0	3
	18	63
	22	33
	8	10
	11	19
	25	38
	30	63
	43	45
	29	30
	3	6
	1	3
	15	18
	13	7
	12	31
	46	48
	8	8
	30	35
	3	9
	1	4
	3	0
	7	3
	3	8
	18	25
	1	1
	23	23
	8	8
	4	16
	4	10
	28	44
	4	2
	1	2
	0	0
	18	32
	4	4

## Sheet: Fig 2b
	AZD4785, (Log[M])	PC9 6hrs						PC9 24hrs						LK2 6hrs						LK2 24hrs
	-8	0.0543886	0.0306789	0.0300516	0.0384329	0.0376271	0.0355383	0.0795799	0.0683857	0.0641618				0.0223711	0.0124364	0.0147392	0.0169998	0.0373455	0.0398308	0.0343015	0.0840035	0.0471515
	-6.60206	0.0526811	0.0402844	0.0307716				0.0609573	0.0870994	0.082343				0.0147712	0.0182765	0.0120088				0.0507202	0.06091	0.063792
	-6.30103	0.0539951	0.0361373	0.0482549				0.0659933	0.0473198	0.060589				0.0211394	0.0242812	0.00653234				0.043947	0.0712029	0.0541198
	-6	0.0598155	0.0409076	0.0267354				0.0697388	0.0505596	0.0871978				0.00635855	0.0114219	0.00691285				0.0524374	0.0718588	0.0402693
	-5.30103	0.0505522	0.0429071	0.0317729				0.0689729	0.0583823	0.0719812				0.00937374	0.0124784	0.00691347				0.0214523	0.0564122	0.0273911
	-5	0.0347774	0.0523207	0.0338839				0.103304	0.0604675	0.0965972				0.0084033	0.0363615	0.0061904				0.0438222	0.075682	0.0433005

## Sheet: Fig 2c
	AZD4785, (Log[M])	PC9 6hrs						PC9 24hrs						LK2 6hrs						LK2 24hrs
	-8	0.0507499	0.0443113	0.0453152				0.0514747	0.051352	0.0497835				0.0981334	0.074358	0.0728826				0.114337	0.209629	0.115009
	-6.60206	0.0524631	0.0484153	0.0454721				0.0484438	0.05331	0.0579956				0.0839307	0.0925087	0.0679093				0.12365	0.139743	0.1521
	-6.30103	0.0524319	0.0465205	0.0560998				0.0473332	0.0396421	0.0465137				0.0846341	0.0998984	0.0716208				0.106566	0.155201	0.130846
	-6	0.0539085	0.0499648	0.040377				0.0488349	0.038725	0.0533822				0.067894	0.0662309	0.0723352				0.122061	0.14545	0.122595
	-5.30103	0.0439651	0.0484289	0.0449204				0.0485309	0.0470667	0.0541621				0.0792847	0.0801334	0.0736358				0.0814067	0.14311	0.0911042
	-5	0.0403338	0.0514563	0.0396693				0.057307	0.0461494	0.0549729				0.0826427	0.120076	0.0830681				0.102959	0.179988	0.126174

## Sheet: Fig 2d
	AZD4785, (Log[M])	PC9 6hrs			PC 24hrs			LK2 6hrs			LK2 24hrs
	-8	0.313594	0.298899	0.296093	0.298305	0.286838	0.284224	0.357477	0.387222	0.382293	0.368077	0.309925	0.329117
	-6.60206	0.351441	0.352735	0.386397	0.401939	0.383302	0.378223	0.37686	0.365143	0.402088	0.291463	0.262687	0.250438
	-6.30103	0.395613	0.413764	0.416545	0.394672	0.408479	0.397041	0.314589	0.351282	0.390489	0.276093	0.2404	0.242019
	-6	0.428448	0.430312	0.435361	0.42763	0.435004	0.44838	0.370239	0.348566	0.38764	0.25987	0.217998	0.256173
	-5.30103	0.474553	0.479524	0.491029	0.519592	0.53224	0.497241	0.363357	0.356127	0.39818	0.334501	0.245518	0.316114
	-5	0.462434	0.518945	0.461539	0.561197	0.545226	0.535162	0.352843	0.301935	0.424379	0.303349	0.218271	0.294635

[truncated: 31 more sheets: Fig 3b, Fig 3c, Fig 3d, Fig 4a, Fig 4b, Fig 4d, Fig 4e, Fig 5b, Fig 5c, Fig 5d, Fig 5e, S1a, S1b, S1d, S2c, S3b, S4b, S4c, S7a, S7b …]
